# Supplementary material for: Global patterns of plant and microbial biomass in response to CO2 fumigation
Source: Front Microbiol. 2023 Apr 20;14:1175854. doi: 10.3389/fmicb.2023.1175854 (PMC10156983; doi:10.3389/fmicb.2023.1175854)
Supplement: Supplementary file 1 [file Table_1.XLS]

## Sheet: AGB
Citation	obs	lati	long	MAT	MAP	AI	pH	SOC	TN	CN	Method	Landuse	aCO2	eCO2	∆CO2	CO2 magnitude	lnE/A	lnRR	Var	Variable
Xue et al. 2017	1	34.2823	108.074	12.8619	652	0.5477	8.55	1.88244	0.29	6.49117	Growth chamber	Grassland	375	750	375	>200	0.693147	0.0716297	0.000453749	aboveground biomass
Xue et al. 2017	2	34.2823	108.074	12.8619	652	0.5477	8.55	1.88244	0.29	6.49117	Growth chamber	Grassland	375	750	375	>200	0.693147	0.0367495	0.000240018	aboveground biomass
Ziska et al. 2010	3	39.04	-76.91	12.8328	1134	0.8282	5.2	13.28	1.13	11.7522	Open-top chamber	Cropland	380	680	300	>200	0.581922	0.255684	0.00639397	aboveground biomass
Bloor et al. 2009	10	47.48	11.04	4.41452	1289	1.6841	7.2	2.46	0.23	10.6957	Growth chamber	Forest	380	645	265	>200	0.529079	0.0645385	0.00173199	aboveground biomass
Bloor et al. 2009	11	47.48	11.04	4.41452	1289	1.6841	7.2	2.46	0.23	10.6957	Growth chamber	Forest	380	645	265	>200	0.529079	0.181471	0.000324994	aboveground biomass
Ross et al. 2013	12	-40.2333	173.267	12.9	870						FACE	Grassland	370	470	100	≤200	0.23923	0.182322	0.0052193	aboveground biomass
Jin et al. 2014	13	-36.7	142.183	14.5564	471	0.2675	7.5	9.2	1	9.2	Growth chamber	Cropland	380	800	420	>200	0.74444	0.378279	0.000251723	aboveground biomass
Nelson et al. 2017	14	41.1833	-104.9	7.08442	385	0.2431	6.4	17.84	1.65	10.8121	FACE	Grassland	400	600	200	≤200	0.405465	0.105983	0.00238604	aboveground biomass
Nelson et al. 2017	15	41.1833	-104.9	7.08442	385	0.2431	6.4	17.84	1.65	10.8121	FACE	Grassland	400	600	200	≤200	0.405465	-0.568955	0.00753431	aboveground biomass
Nelson et al. 2017	16	41.1833	-104.9	7.08442	385	0.2431	6.4	17.84	1.65	10.8121	FACE	Grassland	400	600	200	≤200	0.405465	0.176457	0.0119603	aboveground biomass
Nelson et al. 2017	17	41.1833	-104.9	7.08442	385	0.2431	6.4	17.84	1.65	10.8121	FACE	Grassland	400	600	200	≤200	0.405465	1.13371	0.0281527	aboveground biomass
Nelson et al. 2017	18	41.1833	-104.9	7.08442	385	0.2431	6.4	17.84	1.65	10.8121	FACE	Grassland	400	600	200	≤200	0.405465	-0.785522	0.0871789	aboveground biomass
Nelson et al. 2017	19	41.1833	-104.9	7.08442	385	0.2431	6.4	17.84	1.65	10.8121	FACE	Grassland	400	600	200	≤200	0.405465	0.175889	0.112715	aboveground biomass
Bhattacharyya et al. 2013	20	20.4528	85.9358	26.9951	1588	0.872	6.2	10.68	0.78	13.6923	Open-top chamber	Cropland	394	550	156	≤200	0.333567	0.185429	0.00806667	aboveground biomass
Hogy et al. 2013	21	9.18333	48.7	24.3427	133	0.0441	7.4	7.11	0.58	12.2586	FACE	Cropland	400	550	150	≤200	0.318454	0.0817467	0.00561781	aboveground biomass
Muller et al. 2010	22	-40.2333	175.267	13.0953	974	0.8276					FACE	Grassland	370	475	105	≤200	0.249812	0.128036	0.00861046	aboveground biomass
Hogy et al. 2010	23	9.18333	48.7	24.3427	133	0.0441	7.4	7.11	0.58	12.2586	FACE	Cropland	370	500	130	≤200	0.301105	0.191194	0.00478345	aboveground biomass
Deng et al. 2013	24	-40.2333	175.267	13.0953	974	0.8276					FACE	Grassland	370	475	105	≤200	0.249812	0.303183	0.0347462	aboveground biomass
Deng et al. 2013	25	-40.2333	175.267	13.0953	974	0.8276					FACE	Grassland	370	475	105	≤200	0.249812	-0.275401	0.00945494	aboveground biomass
Yun et al. 2012	26	35.1667	126.883	12.9167	1350	1.103					Growth chamber	Cropland	370	660	290	>200	0.578737	0.024329	0.00022018	aboveground biomass
Yun et al. 2012	27	35.1667	126.883	12.9167	1350	1.103					Growth chamber	Cropland	370	660	290	>200	0.578737	0.090514	0.000764884	aboveground biomass
Kaminski et al. 2014	28	56.5	9.58333	7.58729	717	0.9973	4.7	72.17	4	18.0425	Growth chamber	Cropland	380	1000	620	>200	0.967584	0.233896	0.003843	aboveground biomass
Kaminski et al. 2014	29	56.5	9.58333	7.58729	717	0.9973	4.7	72.17	4	18.0425	Growth chamber	Cropland	380	1000	620	>200	0.967584	0.438066	0.00981958	aboveground biomass
Kaminski et al. 2014	30	56.5	9.58333	7.58729	717	0.9973	4.7	72.17	4	18.0425	Growth chamber	Cropland	380	1000	620	>200	0.967584	0.235927	0.00146543	aboveground biomass
Kaminski et al. 2014	31	56.5	9.58333	7.58729	717	0.9973	4.7	72.17	4	18.0425	Growth chamber	Cropland	380	1000	620	>200	0.967584	0.301475	0.00321389	aboveground biomass
Hao et al. 2016	32	40.13	116.14	10.747	524	0.3636		11	1	11	FACE	Cropland	415	550	135	≤200	0.28164	0.170875	0.00403333	aboveground biomass
Schutz et al. 2000	33	9.18333	48.7	24.3427	133	0.0441	7.4	7.11	0.58	12.2586	Open-top chamber	Cropland	367	650	283	>200	0.571611	0.243825	0.00921998	aboveground biomass
Schutz et al. 2000	34	9.18333	48.7	24.3427	133	0.0441	7.4	7.11	0.58	12.2586	Open-top chamber	Cropland	367	650	283	>200	0.571611	0.3234	0.010541	aboveground biomass
Schutz et al. 2000	35	9.18333	48.7	24.3427	133	0.0441	7.4	7.11	0.58	12.2586	Open-top chamber	Cropland	367	650	283	>200	0.571611	0.490027	0.0593964	aboveground biomass
Schutz et al. 2000	36	9.18333	48.7	24.3427	133	0.0441	7.4	7.11	0.58	12.2586	Open-top chamber	Cropland	367	650	283	>200	0.571611	0.465873	0.00391403	aboveground biomass
Qiao et al. 2010	37	37.53	11.441								Open-top chamber	Cropland	358	712	354	>200	0.687545	0.0625258	0.000334675	aboveground biomass
Qiao et al. 2010	38	37.53	11.441								Open-top chamber	Cropland	358	712	354	>200	0.687545	0.127077	0.000586424	aboveground biomass
Li et al. 2013	39	37.53	11.441								Open-top chamber	Cropland	380	741	361	>200	0.667829	0.318454	0.0108006	aboveground biomass
Li et al. 2013	40	37.53	11.441								Open-top chamber	Cropland	380	741	361	>200	0.667829	0.464306	0.0139714	aboveground biomass
Reddy et al. 2005	41	33.4667	-88.7833	16.8165	1404	0.9416	6.9	17.03	1.64	10.3841	Open-top chamber	Cropland	360	720	360	>200	0.693147	-0.00276817	0.00806667	aboveground biomass
Reddy et al. 2005	42	33.4667	-88.7833	16.8165	1404	0.9416	6.9	17.03	1.64	10.3841	Open-top chamber	Cropland	360	720	360	>200	0.693147	0.109846	0.00806667	aboveground biomass
Reddy et al. 2005	43	33.4667	-88.7833	16.8165	1404	0.9416	6.9	17.03	1.64	10.3841	Open-top chamber	Cropland	360	720	360	>200	0.693147	0.28119	0.00806667	aboveground biomass
Reddy et al. 2005	44	33.4667	-88.7833	16.8165	1404	0.9416	6.9	17.03	1.64	10.3841	Open-top chamber	Cropland	360	720	360	>200	0.693147	0.299928	0.00806667	aboveground biomass
Reddy et al. 2005	45	33.4667	-88.7833	16.8165	1404	0.9416	6.9	17.03	1.64	10.3841	Open-top chamber	Cropland	360	720	360	>200	0.693147	0.309254	0.00806667	aboveground biomass
Manderscheid et al. 2009	46	52.3	10.4333	9.14029	633	0.7522	6.5	15.99	1.69	9.46154	FACE	Cropland	375	550	175	≤200	0.382992	0.176711	0.00806667	aboveground biomass
Manderscheid et al. 2009	47	52.3	10.4333	9.14029	633	0.7522	6.5	15.99	1.69	9.46154	FACE	Cropland	375	550	175	≤200	0.382992	0.162108	0.00806667	aboveground biomass
Bhattacharyya et al. 2012	48	20.4167	85.9167	26.9951	1588	0.8689	6.36	10.68	0.78	13.6923	Open-top chamber	Cropland	390	550	160	≤200	0.343772	0.174886	0.00806667	aboveground biomass
Bhattacharyya et al. 2012	49	20.4167	85.9167	26.9951	1588	0.8689	6.36	10.68	0.78	13.6923	Open-top chamber	Cropland	390	550	160	≤200	0.343772	0.185835	0.00806667	aboveground biomass
Benlloch-Gonzalez et al. 2014	50	-33.9	151.2	17.8194	1239	0.7662					Growth chamber	Cropland	400	700	300	>200	0.559616	0.650588	0.00806667	aboveground biomass
Benlloch-Gonzalez et al. 2014	51	-33.9	151.2	17.8194	1239	0.7662					Growth chamber	Cropland	400	700	300	>200	0.559616	0.435318	0.00806667	aboveground biomass
Burgess et al. 2014	52	40.51	-74.45	11.5028	1254	0.9565	5.1	47.08	3.07	15.3355	Open-top chamber	Grassland	400	800	400	>200	0.693147	-0.257871	0.0016975	aboveground biomass
Burgess et al. 2014	53	40.51	-74.45	11.5028	1254	0.9565	5.1	47.08	3.07	15.3355	Open-top chamber	Grassland	400	800	400	>200	0.693147	-0.284522	0.000905605	aboveground biomass
Deng et al. 2013	54	23.33	113.5	21.4453	1691	1.3506	5.2	12.09	0.95	12.7263	Open-top chamber	Forest	400	700	300	>200	0.559616	0.205056	0.000109233	aboveground biomass
Deng et al. 2013	55	23.33	113.5	21.4453	1691	1.3506	5.2	12.09	0.95	12.7263	Open-top chamber	Forest	400	700	300	>200	0.559616	0.0328208	0.00162059	aboveground biomass
Dong et al. 2020	56	32.06	118.8	15.907	1044	0.7917	8.2	10.5	0.66	15.9091	Open-top chamber	Cropland	400	800	400	>200	0.693147	0.232453	0.00806667	aboveground biomass
Dong et al. 2020	57	32.06	118.8	15.907	1044	0.7917	8.2	10.5	0.66	15.9091	Open-top chamber	Cropland	400	1200	800	>200	1.09861	0.141365	0.00806667	aboveground biomass
Dong et al. 2020	58	32.06	118.8	15.907	1044	0.7917	8.2	10.5	0.66	15.9091	Open-top chamber	Cropland	400	800	400	>200	0.693147	0.181883	0.00806667	aboveground biomass
Dong et al. 2020	59	32.06	118.8	15.907	1044	0.7917	8.2	10.5	0.66	15.9091	Open-top chamber	Cropland	400	1200	800	>200	1.09861	0.0875203	0.00806667	aboveground biomass
Zhao et al. 2009	60	47.5833	133.517	1.89346	611	0.6708	5.64	39.66			Open-top chamber	Grassland	350	700	350	>200	0.693147	0.0585526	0.00285679	aboveground biomass
Zhao et al. 2009	61	47.5833	133.517	1.89346	611	0.6708	5.64	39.66			Open-top chamber	Grassland	350	700	350	>200	0.693147	0.121987	0.00336767	aboveground biomass
Zhao et al. 2009	62	47.5833	133.517	1.89346	611	0.6708	5.64	39.66			Open-top chamber	Grassland	350	700	350	>200	0.693147	0.0880993	0.000540081	aboveground biomass
Sun et al. 2013	63	32.5847	119.7	15.1848	968	0.7664	6.8	18.5	1.96	9.43878	FACE	Cropland	400	600	200	≤200	0.405465	0.135444	0.00615711	aboveground biomass
Sun et al. 2013	64	32.5847	119.7	15.1848	968	0.7664	6.8	18.5	1.96	9.43878	FACE	Cropland	400	600	200	≤200	0.405465	0.131103	0.000450332	aboveground biomass
Manderscheid et al. 2014	65	52.59	10.45	8.89769	675	0.8229	6.5	73.26	3.28	22.3354	FACE	Cropland	380	560	180	≤200	0.387766	0.213105	0.000738965	aboveground biomass
Manderscheid et al. 2014	66	52.59	10.45	8.89769	675	0.8229	6.5	73.26	3.28	22.3354	FACE	Cropland	380	560	180	≤200	0.387766	0	0.000146961	aboveground biomass
Bhattacharyya et al. 2014	67	20.4528	85.9358	26.9951	1588	0.872	6.2	10.68	0.78	13.6923	Open-top chamber	Cropland	400	550	150	≤200	0.318454	0.185429	0.0121	aboveground biomass
Tausz-Posch et al. 2015	68	-36.7	142.183	14.5564	471	0.2675	7.5	9.2	1	9.2	FACE	Cropland	400	550	150	≤200	0.318454	0.264765	0.00361089	aboveground biomass
Tausz-Posch et al. 2015	69	-36.7	142.183	14.5564	471	0.2675	7.5	9.2	1	9.2	FACE	Cropland	400	550	150	≤200	0.318454	0.302036	0.00289533	aboveground biomass
Houschamndfar et al. 2016	70	-36.7	142.183	14.5564	471	0.2675	7.5	9.2	1	9.2	FACE	Cropland	400	550	150	≤200	0.318454	0.111039	0.00351725	aboveground biomass
Houschamndfar et al. 2016	71	-36.7	142.183	14.5564	471	0.2675	7.5	9.2	1	9.2	FACE	Cropland	400	550	150	≤200	0.318454	0.411822	0.00659517	aboveground biomass
Pereira et al. 2013	72	39.0367	-8.74012	16.5748	682	0.4641	5.8	24.6	2.4	10.25	FACE	Cropland	375	550	175	≤200	0.382992	0.192337	0.000367401	aboveground biomass
Kammann et al. 2005	73	50.5333	8.68833	9.09533	681	0.7503	8	4.5	0.45	10	FACE	Grassland	370	440	70	≤200	0.173272	0.118587	0.00806667	aboveground biomass
Sharma et al. 2020	74	36.1014	76.5694	-6.76246	79	0.059	7.7	9.27	1.49	6.22148	FACE	Cropland	380	550	170	≤200	0.369747	0.176159	0.00806667	aboveground biomass
Sharma et al. 2020	75	36.1014	76.5694	-6.76246	79	0.059	7.7	9.27	1.49	6.22148	FACE	Cropland	380	550	170	≤200	0.369747	0.0598555	0.00806667	aboveground biomass
Temperton et al. 2003	76	56.2	-36	6.8	1416						Open-top chamber	Forest	350	750	400	>200	0.76214	0.114397	0.0184173	aboveground biomass
Temperton et al. 2003	77	56.2	-36	6.8	1416						Open-top chamber	Forest	350	750	400	>200	0.76214	0.160643	0.0356652	aboveground biomass
Feng et al. 2004	78	51.54	9.94	8.73498	714	0.771					Growth chamber	Forest	350	700	350	>200	0.693147	0.345193	0.0760663	aboveground biomass
Imai et al. 2009	79	35.7	139.76	15.5776	1432	1.0898					Growth chamber	Cropland	360	700	340	>200	0.664976	0.187039	0.00806667	aboveground biomass
Imai et al. 2009	80	35.7	139.76	15.5776	1432	1.0898					Growth chamber	Cropland	360	700	340	>200	0.664976	0.122103	0.00806667	aboveground biomass
Imai et al. 2009	81	35.7	139.76	15.5776	1432	1.0898					Growth chamber	Cropland	360	700	340	>200	0.664976	0.229574	0.00806667	aboveground biomass
Imai et al. 2009	82	35.7	139.76	15.5776	1432	1.0898					Growth chamber	Cropland	360	700	340	>200	0.664976	0.291611	0.00806667	aboveground biomass
Runion et al. 2011	83	32.59	-85.51	17.3369	1432	0.9382	5.2	13.28	1.13	11.7522	Open-top chamber	Forest	390	560	170	≤200	0.36179	0.120718	0.00806667	aboveground biomass
Runion et al. 2011	84	32.59	-85.51	17.3369	1432	0.9382	5.2	13.28	1.13	11.7522	Open-top chamber	Forest	390	560	170	≤200	0.36179	0.0963016	0.00806667	aboveground biomass
Ruiz-Vera et al. 2013	85	40.0418	-88.233	11.038	1009	0.8413	6.2	21.42	2.02	10.604	FACE	Cropland	380	585	205	>200	0.431441	0.32146	0.00259016	aboveground biomass
Ruiz-Vera et al. 2013	86	40.0418	-88.233	11.038	1009	0.8413	6.2	21.42	2.02	10.604	FACE	Cropland	380	585	205	>200	0.431441	0.122157	0.00456064	aboveground biomass
Ryan et al. 2014	87	43.53	-80.23	6.54075	916	0.9812	6	19.21	1.45	13.2483	Growth chamber	Grassland	390	800	410	>200	0.718465	0.132552	0.00331926	aboveground biomass
Ryan et al. 2014	88	43.53	-80.23	6.54075	916	0.9812	6	19.21	1.45	13.2483	Growth chamber	Grassland	390	800	410	>200	0.718465	0.167397	0.00410079	aboveground biomass
Ryan et al. 2014	89	43.53	-80.23	6.54075	916	0.9812	6	19.21	1.45	13.2483	Growth chamber	Grassland	390	1000	610	>200	0.941609	0.201424	0.0208086	aboveground biomass
Ryan et al. 2014	90	43.53	-80.23	6.54075	916	0.9812	6	19.21	1.45	13.2483	Growth chamber	Grassland	390	1000	610	>200	0.941609	0.154666	0.0201065	aboveground biomass
Yoshinaga et al. 2020	91	35.9667	140	14.7266	1327	1.1105	6.3	18.89	1.84	10.2663	FACE	Cropland	380	580	200	≤200	0.422857	0.112399	0.00806667	aboveground biomass
Yoshinaga et al. 2020	92	35.9667	140	14.7266	1327	1.1105	6.3	18.89	1.84	10.2663	FACE	Cropland	380	580	200	≤200	0.422857	0.108936	0.00806667	aboveground biomass
Yoshinaga et al. 2020	93	35.9667	140	14.7266	1327	1.1105	6.3	18.89	1.84	10.2663	FACE	Cropland	380	580	200	≤200	0.422857	0.136686	0.00806667	aboveground biomass
Yoshinaga et al. 2020	94	35.9667	140	14.7266	1327	1.1105	6.3	18.89	1.84	10.2663	FACE	Cropland	380	580	200	≤200	0.422857	0.1744	0.00806667	aboveground biomass
Yoshinaga et al. 2020	95	35.9667	140	14.7266	1327	1.1105	6.3	18.89	1.84	10.2663	FACE	Cropland	380	580	200	≤200	0.422857	0.126246	0.00806667	aboveground biomass
Augustine et al. 2011	96	40.52	-105.05	9.20494	395	0.2343		0.9			Growth chamber	Grassland	400	780	380	>200	0.667829	0.0668681	0.00353084	aboveground biomass
Augustine et al. 2011	97	40.52	-105.05	9.20494	395	0.2343		0.9			Growth chamber	Grassland	400	780	380	>200	0.667829	0.274437	0.00379497	aboveground biomass
Bhattacharyya et al. 2013	98	20.4528	85.9358	26.9951	1588	0.872	6.2	7.9	0.77	10.2597	Open-top chamber	Cropland	400	550	150	≤200	0.318454	0.200847	0.00070123	aboveground biomass
Butterly et al. 2015	99	-36.7	142.183	14.5564	471	0.2675	7.5	9.2	1	9.2	FACE	Cropland	400	550	150	≤200	0.318454	0.189566	0.000930312	aboveground biomass
Butterly et al. 2015	100	-36.7	142.183	14.5564	471	0.2675	7.5	9.2	1	9.2	FACE	Cropland	400	550	150	≤200	0.318454	0.191081	0.000667304	aboveground biomass
Butterly et al. 2015	101	-36.7	142.183	14.5564	471	0.2675	7.5	9.2	1	9.2	FACE	Cropland	400	550	150	≤200	0.318454	0.267095	0.000560749	aboveground biomass
Butterly et al. 2015	102	-36.7	142.183	14.5564	471	0.2675	7.5	9.2	1	9.2	FACE	Cropland	400	550	150	≤200	0.318454	0.274251	0.00024172	aboveground biomass
Butterly et al. 2015	103	-36.7	142.183	14.5564	471	0.2675	7.5	9.2	1	9.2	FACE	Cropland	400	550	150	≤200	0.318454	0.333773	0.00806667	aboveground biomass
Butterly et al. 2015	104	-36.7	142.183	14.5564	471	0.2675	7.5	9.2	1	9.2	FACE	Cropland	400	550	150	≤200	0.318454	0.206794	0.00806667	aboveground biomass
Butterly et al. 2015	105	-36.7	142.183	14.5564	471	0.2675	7.5	9.2	1	9.2	FACE	Cropland	400	550	150	≤200	0.318454	0.11441	0.00806667	aboveground biomass
Butterly et al. 2015	106	-36.7	142.183	14.5564	471	0.2675	7.5	9.2	1	9.2	FACE	Cropland	400	550	150	≤200	0.318454	0.0266682	0.00806667	aboveground biomass
Butterly et al. 2015	107	-36.7	142.183	14.5564	471	0.2675	7.5	9.2	1	9.2	FACE	Cropland	400	550	150	≤200	0.318454	0.358634	0.00806667	aboveground biomass
Butterly et al. 2015	108	-36.7	142.183	14.5564	471	0.2675	7.5	9.2	1	9.2	FACE	Cropland	400	550	150	≤200	0.318454	0.236389	0.00806667	aboveground biomass
Butterly et al. 2015	109	-36.7	142.183	14.5564	471	0.2675	7.5	9.2	1	9.2	FACE	Cropland	400	550	150	≤200	0.318454	0.239738	0.00806667	aboveground biomass
Butterly et al. 2015	110	-36.7	142.183	14.5564	471	0.2675	7.5	9.2	1	9.2	FACE	Cropland	400	550	150	≤200	0.318454	0.284665	0.00806667	aboveground biomass
Butterly et al. 2015	111	-36.7	142.183	14.5564	471	0.2675	7.5	9.2	1	9.2	FACE	Cropland	400	550	150	≤200	0.318454	0.135126	0.00806667	aboveground biomass
Butterly et al. 2015	112	-36.7	142.183	14.5564	471	0.2675	7.5	9.2	1	9.2	FACE	Cropland	400	550	150	≤200	0.318454	0.0597192	0.00806667	Aboveground biomass
Butterly et al. 2015	113	-36.7	142.183	14.5564	471	0.2675	7.5	9.2	1	9.2	FACE	Cropland	400	550	150	≤200	0.318454	0.282371	0.00806667	Aboveground biomass
Butterly et al. 2015	114	-36.7	142.183	14.5564	471	0.2675	7.5	9.2	1	9.2	FACE	Cropland	400	550	150	≤200	0.318454	0.17984	0.00806667	Aboveground biomass
Carrillo et al. 2011	115	41.1833	-104.9	7.08442	385	0.2431	7	19	1.65	11.5152	FACE	Grassland	400	600	200	≤200	0.405465	0.0850185	0.00257195	Aboveground biomass
Carrillo et al. 2011	116	41.1833	-104.9	7.08442	385	0.2431	7	19	1.65	11.5152	FACE	Grassland	400	600	200	≤200	0.405465	0.153356	0.00205787	Aboveground biomass
Dijkstra et al. 2005	117	45.4	-93.2	6.26763	744	0.711	7	13.87	1.37	10.1241	FACE	Grassland	400	560	160	≤200	0.336472	0.104965	0.00150557	Aboveground biomass
Qiao et al. 2014	118	37.53	114.41	13.2484	521	0.3595	8	10.54	1.02	10.3333	Open-top chamber	Cropland	396	760	364	>200	0.651904	0.328663	0.0100992	Aboveground biomass
Qiao et al. 2014	119	37.53	114.41	13.2484	521	0.3595	8	10.54	1.02	10.3333	Open-top chamber	Cropland	396	760	364	>200	0.651904	0.619003	0.0414485	Aboveground biomass
Qiao et al. 2014	120	37.53	114.41	13.2484	521	0.3595	8	10.54	1.02	10.3333	Open-top chamber	Cropland	396	760	364	>200	0.651904	0.429672	0.0192873	Aboveground biomass
Cheng et al. 2018	127	39.6667	141	8.26067	1462	1.5135	5.2	87.87	3.19	27.5455	FACE	Cropland	400	600	200	≤200	0.405465	0.180768	0.00177941	Aboveground biomass
Li et al. 2019	128	37.43	112.58	9.98144	446	0.3066	8	10.54	1.02	10.3333	Growth chamber	Cropland	400	700	300	>200	0.559616	-0.0289875	0.0242	Aboveground biomass
Li et al. 2019	129	37.43	112.58	9.98144	446	0.3066	8	10.54	1.02	10.3333	Growth chamber	Cropland	400	700	300	>200	0.559616	0.0472529	0.0242	Aboveground biomass
Li et al. 2019	130	37.43	112.58	9.98144	446	0.3066	8	10.54	1.02	10.3333	Growth chamber	Cropland	400	700	300	>200	0.559616	0.178483	0.0242	Aboveground biomass
Li et al. 2019	131	37.43	112.58	9.98144	446	0.3066	8	10.54	1.02	10.3333	Growth chamber	Cropland	400	700	300	>200	0.559616	0.109519	0.0242	Aboveground biomass
Li et al. 2019	132	37.43	112.58	9.98144	446	0.3066	8	10.54	1.02	10.3333	Growth chamber	Cropland	400	700	300	>200	0.559616	0.105361	0.0242	Aboveground biomass
Li et al. 2019	133	37.43	112.58	9.98144	446	0.3066	8	10.54	1.02	10.3333	Growth chamber	Cropland	400	700	300	>200	0.559616	0.231802	0.0242	Aboveground biomass
Li et al. 2019	134	37.43	112.58	9.98144	446	0.3066	8	10.54	1.02	10.3333	Growth chamber	Cropland	400	700	300	>200	0.559616	0.159065	0.0242	Aboveground biomass
Li et al. 2019	135	37.43	112.58	9.98144	446	0.3066	8	10.54	1.02	10.3333	Growth chamber	Cropland	400	700	300	>200	0.559616	0.0434851	0.0242	Aboveground biomass
Gadpayle et al. 2018	136	28.5833	77.2	25.1306	734	0.3586	8.2	6.97	0.8	8.7125	Open-top chamber	Cropland	384	580	196	≤200	0.412386	0.212008	0.00125709	Aboveground biomass
Gadpayle et al. 2018	137	28.5833	77.2	25.1306	734	0.3586	8.2	6.97	0.8	8.7125	Open-top chamber	Cropland	384	580	196	≤200	0.412386	0.18287	0.000368146	Aboveground biomass
Gadpayle et al. 2018	138	28.5833	77.2	25.1306	734	0.3586	8.2	6.97	0.8	8.7125	Open-top chamber	Cropland	384	580	196	≤200	0.412386	0.0456151	0.00150779	Aboveground biomass
Gadpayle et al. 2018	139	28.5833	77.2	25.1306	734	0.3586	8.2	6.97	0.8	8.7125	Open-top chamber	Cropland	384	580	196	≤200	0.412386	0.191106	0.00137838	Aboveground biomass
Gadpayle et al. 2018	140	28.5833	77.2	25.1306	734	0.3586	8.2	6.97	0.8	8.7125	Open-top chamber	Cropland	384	580	196	≤200	0.412386	0.201333	0.00082755	Aboveground biomass
Gadpayle et al. 2018	141	28.5833	77.2	25.1306	734	0.3586	8.2	6.97	0.8	8.7125	Open-top chamber	Cropland	384	580	196	≤200	0.412386	0.117136	0.000610257	Aboveground biomass
Huang et al. 2015	142	-33.53	151.28	17.0657	1255	0.8343	5.2	13.28	1.13	11.7522	Open-top chamber	Forest	400	640	240	>200	0.470004	0.223456	0.0120571	Aboveground biomass
Huang et al. 2015	143	-33.53	151.28	17.0657	1255	0.8343	5.2	13.28	1.13	11.7522	Open-top chamber	Forest	400	640	240	>200	0.470004	0.23348	0.0100277	Aboveground biomass
Huang et al. 2015	144	-33.39	150.21	11.6809	1102	0.8542	5.2	13.28	1.13	11.7522	Open-top chamber	Forest	400	640	240	>200	0.470004	0.292107	0.0077319	Aboveground biomass
Huang et al. 2015	145	-33.39	150.21	11.6809	1102	0.8542	5.2	13.28	1.13	11.7522	Open-top chamber	Forest	400	640	240	>200	0.470004	0.431844	0.015138	Aboveground biomass
Ruiz-Vera et al. 2015	146	40.0418	-88.233	11.038	1009	0.8413	6.2	21.42	2.02	10.604	FACE	Cropland	390	585	195	≤200	0.405465	-0.0129407	0.00266182	Aboveground biomass
Ruiz-Vera et al. 2015	147	40.0418	-88.233	11.038	1009	0.8413	6.2	21.42	2.02	10.604	FACE	Cropland	390	585	195	≤200	0.405465	-0.053032	0.00133491	Aboveground biomass
Dier et al. 2017	148	52.3	10.4333	9.14029	633	0.7522	6.88	10	0.9	11.1111	FACE	Cropland	390	600	210	>200	0.430783	0.0353732	0.00779336	Aboveground biomass
Dier et al. 2017	149	52.3	10.4333	9.14029	633	0.7522	6.88	10	0.9	11.1111	FACE	Cropland	390	600	210	>200	0.430783	0.151314	0.0153904	Aboveground biomass
Dier et al. 2017	150	52.3	10.4333	9.14029	633	0.7522	6.88	10	0.9	11.1111	FACE	Cropland	390	600	210	>200	0.430783	0.137486	0.00213676	Aboveground biomass
Dier et al. 2017	151	52.3	10.4333	9.14029	633	0.7522	6.88	10	0.9	11.1111	FACE	Cropland	390	600	210	>200	0.430783	0.124738	0.00409087	Aboveground biomass
Hebbar et al. 2020	152	12.3	75								Open-top chamber	Forest	380	550	170	≤200	0.369747	0.0836866	0.00494401	Aboveground biomass
Hebbar et al. 2020	153	12.3	75								Open-top chamber	Forest	380	700	320	>200	0.610909	0.258927	0.00493402	Aboveground biomass
Hebbar et al. 2020	154	12.3	75								Open-top chamber	Forest	380	550	170	≤200	0.369747	0.16723	0.00222276	Aboveground biomass
Heerwaarden et al. 2005	155	52.33	4.87	9.64721	826	1.0671	6.3	22.66	2.27	9.98238	Growth chamber	Grassland	380	700	320	>200	0.610909	0.258944	0.00373736	Aboveground biomass
Heerwaarden et al. 2005	156	52.33	4.87	9.64721	826	1.0671	6.3	22.66	2.27	9.98238	Growth chamber	Grassland	380	700	320	>200	0.610909	0.35065	0.00321529	Aboveground biomass
Loiseau et al. 2000	157	45.78	3.09	9.88737	680	0.5954	6.9	10			Open-top chamber	Grassland	350	700	350	>200	0.693147	0.0363676	0.00806667	Aboveground biomass
Loiseau et al. 2000	158	45.78	3.09	9.88737	680	0.5954	6.9	10			Open-top chamber	Grassland	350	700	350	>200	0.693147	0.0136057	0.00806667	Aboveground biomass
Martin-Olmedo et al. 2002	159	55.94	-3.19	8.15021	763	0.887	8.15	1.2			Open-top chamber	Forest	370	716	346	>200	0.660177	0.768925	0.00666475	Aboveground biomass
Martin-Olmedo et al. 2002	160	55.94	-3.19	8.15021	763	0.887	8.15	1.2			Open-top chamber	Forest	370	716	346	>200	0.660177	0.462035	0.0023703	Aboveground biomass
Hu et al. 2005	161	35.78	-78.68	15.4827	1151	0.8001					Growth chamber	Grassland	370	740	370	>200	0.693147	0.308301	0.00109894	Aboveground biomass
Seiler et al. 2009	162	28.6333	-80.7	21.9553	1283	0.742	4.5	33.19	3.43	9.67638	FACE	Forest	350	700	350	>200	0.693147	0.509774	0.00417687	Aboveground biomass
Schmid et al. 2015	163	48.71	9.21	9.23606	744	0.864	6.3	18.89	1.84	10.2663	Growth chamber	Cropland	400	550	150	≤200	0.318454	0.146093	0.00397013	Aboveground biomass
Schmid et al. 2015	164	48.71	9.21	9.23606	744	0.864	6.3	18.89	1.84	10.2663	Growth chamber	Cropland	400	550	150	≤200	0.318454	0.47849	0.00128383	Aboveground biomass
Schmid et al. 2015	165	48.71	9.21	9.23606	744	0.864	6.3	18.89	1.84	10.2663	Growth chamber	Cropland	400	550	150	≤200	0.318454	0.340927	0.00131523	Aboveground biomass
Schmid et al. 2015	166	48.71	9.21	9.23606	744	0.864	6.3	18.89	1.84	10.2663	Growth chamber	Cropland	400	550	150	≤200	0.318454	0.259958	0.0015066	Aboveground biomass
Tausz et al. 2017	167	-36.7	142.183	14.5564	471	0.2675	7.5	9.2	1	9.2	FACE	Cropland	400	550	150	≤200	0.318454	0.0165293	0.00806667	Aboveground biomass
Tausz et al. 2017	168	-36.7	142.183	14.5564	471	0.2675	7.5	9.2	1	9.2	FACE	Cropland	400	550	150	≤200	0.318454	0.0180185	0.00806667	Aboveground biomass
Tausz et al. 2017	169	-36.7	142.183	14.5564	471	0.2675	7.5	9.2	1	9.2	FACE	Cropland	400	550	150	≤200	0.318454	0.154151	0.00806667	Aboveground biomass
Tausz et al. 2017	170	-36.7	142.183	14.5564	471	0.2675	7.5	9.2	1	9.2	FACE	Cropland	400	550	150	≤200	0.318454	0.189242	0.00806667	Aboveground biomass
Tausz et al. 2017	171	-36.7	142.183	14.5564	471	0.2675	7.5	9.2	1	9.2	FACE	Cropland	400	550	150	≤200	0.318454	0.0689929	0.00806667	Aboveground biomass
Tausz et al. 2017	172	-36.7	142.183	14.5564	471	0.2675	7.5	9.2	1	9.2	FACE	Cropland	400	550	150	≤200	0.318454	0.0680535	0.00806667	Aboveground biomass
Johnson et al. 2014	173	-33.61	150.75	17.2006	863	0.5221	6.5	17.43	1.49	11.698	Growth chamber	Grassland	400	600	200	≤200	0.405465	-0.0830352	0.00278963	Aboveground biomass
Johnson et al. 2014	174	-33.61	150.75	17.2006	863	0.5221	6.5	17.43	1.49	11.698	Growth chamber	Grassland	400	600	200	≤200	0.405465	-0.0805032	0.00242635	Aboveground biomass
Zhang et al. 2014	175	31.5	120.55	15.9918	951	0.7538	6.3	14.36	1.4	10.2571	FACE	Cropland	400	600	200	≤200	0.405465	0.252401	0.00759781	Aboveground biomass
Zhang et al. 2014	176	31.5	120.55	15.9918	951	0.7538	6.3	14.36	1.4	10.2571	FACE	Cropland	400	600	200	≤200	0.405465	0.0423956	0.0126478	Aboveground biomass
Jabran et al. 2019	177	37.94	34.62	10.679	364	0.2393					Growth chamber	Grassland	400	850	450	>200	0.753772	0.16508	0.0242	Aboveground biomass
Jabran et al. 2019	178	37.94	34.62	10.679	364	0.2393					Growth chamber	Grassland	400	850	450	>200	0.753772	0.248461	0.0242	Aboveground biomass
Kettunen et al. 2006	179	60.8167	23.5	4.30898	612	0.8971	7.1	11.93	1.3	9.17692	Growth chamber	Grassland	360	720	360	>200	0.693147	0.542015	0.00806667	Aboveground biomass
Kettunen et al. 2006	180	60.8167	23.5	4.30898	612	0.8971	7.1	11.93	1.3	9.17692	Growth chamber	Grassland	360	720	360	>200	0.693147	0.141079	0.00806667	Aboveground biomass
Kettunen et al. 2006	181	60.8167	23.5	4.30898	612	0.8971	7.1	11.93	1.3	9.17692	Growth chamber	Grassland	360	720	360	>200	0.693147	0.128208	0.00806667	Aboveground biomass
Kettunen et al. 2006	182	60.8167	23.5	4.30898	612	0.8971	7.1	11.93	1.3	9.17692	Growth chamber	Grassland	360	720	360	>200	0.693147	0.191924	0.00806667	Aboveground biomass
Kim et al. 2011	183	35.1667	126.883	12.9167	1350	1.103	5.58	13.4	1.27	10.5512	Growth chamber	Cropland	380	642	262	>200	0.524417	-0.13815	0.00806667	Aboveground biomass
Kim et al. 2011	184	35.1667	126.883	12.9167	1350	1.103	5.58	13.4	1.27	10.5512	Growth chamber	Cropland	380	642	262	>200	0.524417	0.194799	0.00806667	Aboveground biomass
Kumar et al. 2020	185	32.1014	76.5694	17.6076	2120	1.5067	5.2	26.44	2.32	11.3966	Open-top chamber	Grassland	390	550	160	≤200	0.343772	0.20663	0.00806667	Aboveground biomass
Lam et al. 2013a	186	-36.7	142.183	14.5564	471	0.2675	7.5	9.2	1	9.2	FACE	Cropland	400	550	150	≤200	0.318454	0.157629	0.0012862	Aboveground biomass
Lam et al. 2013a	187	-36.7	142.183	14.5564	471	0.2675	7.5	9.2	1	9.2	FACE	Cropland	400	550	150	≤200	0.318454	-0.0658817	0.0008731	Aboveground biomass
Lam et al. 2013a	188	-36.7	142.183	14.5564	471	0.2675	7.5	9.2	1	9.2	FACE	Cropland	400	550	150	≤200	0.318454	0.135902	0.00287147	Aboveground biomass
Lam et al. 2013a	189	-36.7	142.183	14.5564	471	0.2675	7.5	9.2	1	9.2	FACE	Cropland	400	550	150	≤200	0.318454	-0.146399	0.000674014	Aboveground biomass
Lam et al. 2013b	190	-36.7	142.183	14.5564	471	0.2675	7.5	9.2	1	9.2	Growth chamber	Cropland	400	550	150	≤200	0.318454	0.074108	0.000125029	Aboveground biomass
Lam et al. 2013b	191	-36.7	142.183	14.5564	471	0.2675	7.5	9.2	1	9.2	Growth chamber	Cropland	400	550	150	≤200	0.318454	-0.04652	0.000157283	Aboveground biomass
Lam et al. 2013b	192	-36.7	142.183	14.5564	471	0.2675	7.5	9.2	1	9.2	Growth chamber	Cropland	400	550	150	≤200	0.318454	0.0384663	0.000161953	Aboveground biomass
Li et al. 2004	193	36.03	140.11	14.0993	1326	1.1617	5.2	87.87	3.19	27.5455	Growth chamber	Cropland	370	700	330	>200	0.637577	0.144415	0.00130891	Aboveground biomass
Li et al. 2004	194	36.03	140.11	14.0993	1326	1.1617	5.2	87.87	3.19	27.5455	Growth chamber	Cropland	370	700	330	>200	0.637577	0.141787	0.00302743	Aboveground biomass
Li et al. 2004	195	36.03	140.11	14.0993	1326	1.1617	5.2	87.87	3.19	27.5455	Growth chamber	Cropland	370	700	330	>200	0.637577	0.0674867	0.000821217	Aboveground biomass
Li et al. 2004	196	36.03	140.11	14.0993	1326	1.1617	5.2	87.87	3.19	27.5455	Growth chamber	Cropland	370	700	330	>200	0.637577	0.0456728	0.000111677	Aboveground biomass
Ma et al. 2007	197	32.5847	119.7	15.1848	968	0.7664	6.82	14.36	1.4	10.2571	FACE	Cropland	350	550	200	≤200	0.451985	0.235643	0.00806667	Aboveground biomass
Ma et al. 2007	198	32.5847	119.7	15.1848	968	0.7664	6.82	14.36	1.4	10.2571	FACE	Cropland	350	550	200	≤200	0.451985	0.149019	0.00806667	Aboveground biomass
Ma et al. 2007	199	32.5847	119.7	15.1848	968	0.7664	6.82	14.36	1.4	10.2571	FACE	Cropland	350	550	200	≤200	0.451985	0.126328	0.00806667	Aboveground biomass
Ma et al. 2007	200	32.5847	119.7	15.1848	968	0.7664	6.82	14.36	1.4	10.2571	FACE	Cropland	350	550	200	≤200	0.451985	0.237782	0.00806667	Aboveground biomass
Nam et al. 2013	201	35.1667	126.883	12.9167	1350	1.103	6.39	10.1	0.92	10.9783	Growth chamber	Cropland	380	642	262	>200	0.524417	-0.0948341	0.00806667	Aboveground biomass
Nam et al. 2013	202	35.1667	126.883	12.9167	1350	1.103	5.88	16.5	1.4	11.7857	Growth chamber	Cropland	380	642	262	>200	0.524417	0.226002	0.00806667	Aboveground biomass
Nam et al. 2013	203	35.1667	126.883	12.9167	1350	1.103	6.39	10.1	0.92	10.9783	Growth chamber	Cropland	380	642	262	>200	0.524417	-0.00778214	0.00806667	Aboveground biomass
Nam et al. 2013	204	35.1667	126.883	12.9167	1350	1.103	5.88	16.5	1.4	11.7857	Growth chamber	Cropland	380	642	262	>200	0.524417	-0.00778214	0.00806667	Aboveground biomass
Park et al. 2020	207	35.1667	126.883	12.9167	1350	1.103	6.39	10.1	0.92	10.9783	Growth chamber	Cropland	380	642	262	>200	0.524417	-0.083699	0.0032401	Aboveground biomass
Park et al. 2020	208	35.1667	126.883	12.9167	1350	1.103	5.88	16.5	1.4	11.7857	Growth chamber	Cropland	380	642	262	>200	0.524417	0.22436	0.00011495	Aboveground biomass
Torbert et al. 2004	209	32.61	-85.48	17.3147	1430	0.9565	5.2	13.28	1.13	11.7522	Open-top chamber	Forest	360	720	360	>200	0.693147	0.509981	0.00806667	Aboveground biomass
Fang et al. 2020	210	46.2167	127.017	3.44525	531	0.4733	6.2	20.6	1.94	10.6186	Open-top chamber	Cropland	400	560	160	≤200	0.336472	0.0487902	0.00806667	Aboveground biomass
Fang et al. 2020	211	46.2167	127.017	3.44525	531	0.4733	6.2	20.6	1.94	10.6186	Open-top chamber	Cropland	400	560	160	≤200	0.336472	-0.0774581	0.00806667	Aboveground biomass
Xiao et al. 2016	212	36.8583	109.323	9.0311	475	0.3468					Growth chamber	Grassland	400	800	400	>200	0.693147	0.167901	0.00633694	Aboveground biomass
Xiao et al. 2016	213	36.8583	109.323	9.0311	475	0.3468					Growth chamber	Grassland	400	800	400	>200	0.693147	0.22076	0.0150162	Aboveground biomass
Xiao et al. 2017	214	36.8583	109.323	9.0311	475	0.3468	7.9	9.06	0.93	9.74194	Growth chamber	Grassland	400	800	400	>200	0.693147	0.370077	0.00700046	Aboveground biomass
Xiao et al. 2017	215	36.8583	109.323	9.0311	475	0.3468	7.9	9.06	0.93	9.74194	Growth chamber	Grassland	400	800	400	>200	0.693147	0.414827	0.0147297	Aboveground biomass
Xiao et al. 2017	216	36.8583	109.323	9.0311	475	0.3468	7.9	9.06	0.93	9.74194	Growth chamber	Grassland	400	800	400	>200	0.693147	0.28853	0.0053125	Aboveground biomass
Sakai et al. 2019	217	35.9667	140	14.7266	1327	1.1105	6.3	18.89	1.84	10.2663	Open-top chamber	Cropland	380	580	200	≤200	0.422857	0.213691	0.00605	Aboveground biomass
Sakai et al. 2019	218	35.9667	140	14.7266	1327	1.1105	6.3	18.89	1.84	10.2663	Open-top chamber	Cropland	380	580	200	≤200	0.422857	0.0629838	0.00605	Aboveground biomass
Sakai et al. 2019	219	35.9667	140	14.7266	1327	1.1105	6.3	18.89	1.84	10.2663	Open-top chamber	Cropland	380	580	200	≤200	0.422857	0.100869	0.00605	Aboveground biomass
Sakai et al. 2019	220	35.9667	140	14.7266	1327	1.1105	6.3	18.89	1.84	10.2663	Open-top chamber	Cropland	380	580	200	≤200	0.422857	0.157903	0.00605	Aboveground biomass
Sakai et al. 2019	221	35.9667	140	14.7266	1327	1.1105	6.3	18.89	1.84	10.2663	Open-top chamber	Cropland	380	580	200	≤200	0.422857	0.101544	0.00605	Aboveground biomass
Wang et al. 2020	222	32.5847	119.7	15.1848	968	0.7664	6.82	14.36	1.4	10.2571	FACE	Cropland	400	600	200	≤200	0.405465	0.0233849	0.00806667	Aboveground biomass
Wang et al. 2020	223	32.5847	119.7	15.1848	968	0.7664	6.82	14.36	1.4	10.2571	FACE	Cropland	400	600	200	≤200	0.405465	0.0227283	0.00806667	Aboveground biomass
Parvin et al. 2019	224	-36.7	142.183	14.5564	471	0.2675	7.5	9.2	1	9.2	FACE	Cropland	400	550	150	≤200	0.318454	0.247072	0.00806667	Aboveground biomass
Parvin et al. 2019	225	-36.7	142.183	14.5564	471	0.2675	7.5	9.2	1	9.2	FACE	Cropland	400	550	150	≤200	0.318454	0.0508315	0.0029866	Aboveground biomass
Prior et al. 2019	226	32.61	-85.48	17.3147	1430	0.9565	5.2	13.28	1.13	11.7522	Open-top chamber	Cropland	420	620	200	≤200	0.389465	0.118318	0.016678	Aboveground biomass
Prior et al. 2019	227	32.61	-85.48	17.3147	1430	0.9565	5.2	13.28	1.13	11.7522	Open-top chamber	Cropland	420	620	200	≤200	0.389465	0.153767	0.000271725	Aboveground biomass
Yang et al. 2020	228	34.26	108.07	12.8619	652	0.5489					Growth chamber	Cropland	400	800	400	>200	0.693147	0.223189	0.00806667	Aboveground biomass
Shabbir et al. 2020	229	-33.89	151.19	17.8194	1239	0.7435					Open-top chamber	Grassland	380	550	170	≤200	0.369747	0.154151	0.00806667	Aboveground biomass
Dier et al. 2018	230	52.3	10.4333	9.14029	633	0.7522	6	15.99	1.69	9.46154	FACE	Cropland	400	600	200	≤200	0.405465	-0.00329435	0.00806667	Aboveground biomass
Dier et al. 2018	231	52.3	10.4333	9.14029	633	0.7522	6	15.99	1.69	9.46154	FACE	Cropland	400	600	200	≤200	0.405465	0.127873	0.00806667	Aboveground biomass
Dier et al. 2018	232	52.3	10.4333	9.14029	633	0.7522	6	15.99	1.69	9.46154	FACE	Cropland	400	600	200	≤200	0.405465	0.030098	0.00806667	Aboveground biomass
Kazemi et al. 2011	233	32.72	51.53	15.0803	152	0.0776					Growth chamber	Cropland	400	700	300	>200	0.559616	0.223144	0.00806667	Aboveground biomass
Reid et al. 2008	234	35.74	-78.65	15.5171	1158	0.8091	5.2	13.28	1.13	11.7522	Open-top chamber	Cropland	367	700	333	>200	0.645718	0.188359	0.000344413	Aboveground biomass
Reid et al. 2008	235	35.74	-78.65	15.5171	1158	0.8091	5.2	13.28	1.13	11.7522	Open-top chamber	Cropland	367	700	333	>200	0.645718	0.166594	0.000864871	Aboveground biomass
Reid et al. 2008	236	35.74	-78.65	15.5171	1158	0.8091	5.2	13.28	1.13	11.7522	Open-top chamber	Cropland	367	700	333	>200	0.645718	0.194829	0.000948175	Aboveground biomass
Reid et al. 2008	237	35.74	-78.65	15.5171	1158	0.8091	5.2	13.28	1.13	11.7522	Open-top chamber	Cropland	367	700	333	>200	0.645718	0.186003	0.00167455	Aboveground biomass
Reid et al. 2008	238	35.74	-78.65	15.5171	1158	0.8091	5.2	13.28	1.13	11.7522	Open-top chamber	Cropland	367	700	333	>200	0.645718	0.110012	0.00330859	Aboveground biomass
Rebbeck et al. 2002	239	40.35	-78.65	8.39137	1066	1.0446	6.39	26.44	2.32	11.3966	Open-top chamber	Forest	360	700	340	>200	0.664976	0	0.0257083	Aboveground biomass
King et al. 2005	240	45.675	-89.625	4.33223	791	0.8836	4.7	72.17	4	18.0425	FACE	Forest	360	560	200	≤200	0.441833	0.333791	0.0020858	Aboveground biomass
King et al. 2005	241	45.675	-89.625	4.33223	791	0.8836	4.7	72.17	4	18.0425	FACE	Forest	360	560	200	≤200	0.441833	0.523972	0.00407306	Aboveground biomass
King et al. 2005	242	45.675	-89.625	4.33223	791	0.8836	4.7	72.17	4	18.0425	FACE	Forest	360	560	200	≤200	0.441833	0.474211	0.00234362	Aboveground biomass
Heagle et al. 2003	243	35.4	-78.4	15.7982	1208	0.8493	5.2	13.28	1.13	11.7522	FACE	Cropland	370	540	170	≤200	0.378066	0.0524058	0.00640267	Aboveground biomass
Heagle et al. 2003	244	35.4	-78.4	15.7982	1208	0.8493	5.2	13.28	1.13	11.7522	FACE	Cropland	370	715	345	>200	0.65878	0.0576736	0.00640267	Aboveground biomass
Heagle et al. 2003	245	35.4	-78.4	15.7982	1208	0.8493	5.2	13.28	1.13	11.7522	FACE	Cropland	370	540	170	≤200	0.378066	0.1034	0.00640267	Aboveground biomass
Heagle et al. 2003	246	35.4	-78.4	15.7982	1208	0.8493	5.2	13.28	1.13	11.7522	FACE	Cropland	370	715	345	>200	0.65878	0.0512933	0.00640267	Aboveground biomass
Booker et al. 2005	247	36	-79	14.9996	1167	0.8135	5.2	13.28	1.13	11.7522	Open-top chamber	Cropland	360	700	340	>200	0.664976	0.156842	0.00135803	Aboveground biomass
Broadmeadow et al. 2000	248	51.18	-0.85	10.0072	798	1.0095	6.3	18.89	1.84	10.2663	Open-top chamber	Forest	380	700	320	>200	0.610909	0.287685	0.0145402	Aboveground biomass
Broadmeadow et al. 2000	249	51.18	-0.85	10.0072	798	1.0095	6.3	18.89	1.84	10.2663	Open-top chamber	Forest	380	700	320	>200	0.610909	-0.00930024	0.00828068	Aboveground biomass
Broadmeadow et al. 2000	250	51.18	-0.85	10.0072	798	1.0095	6.3	18.89	1.84	10.2663	Open-top chamber	Forest	380	700	320	>200	0.610909	0.0984369	0.0132215	Aboveground biomass
Broadmeadow et al. 2000	251	51.18	-0.85	10.0072	798	1.0095	6.3	18.89	1.84	10.2663	Open-top chamber	Forest	380	700	320	>200	0.610909	-0.125878	0.00205177	Aboveground biomass
Broadmeadow et al. 2000	252	51.18	-0.85	10.0072	798	1.0095	6.3	18.89	1.84	10.2663	Open-top chamber	Forest	380	700	320	>200	0.610909	0.392047	0.00635526	Aboveground biomass
Broadmeadow et al. 2000	253	51.18	-0.85	10.0072	798	1.0095	6.3	18.89	1.84	10.2663	Open-top chamber	Forest	380	700	320	>200	0.610909	0.475731	0.00382854	Aboveground biomass
Hoshika et al. 2012	254	43.067	141.333	7.04923	1287	1.2292					Open-top chamber	Forest	375	600	225	>200	0.470004	-0.14814	0.010769	Aboveground biomass
Hoshika et al. 2012	255	43.067	141.333	7.04923	1287	1.2292					Open-top chamber	Forest	375	600	225	>200	0.470004	0.105125	0.00546985	Aboveground biomass
Hoshika et al. 2012	256	43.067	141.333	7.04923	1287	1.2292					Open-top chamber	Forest	375	600	225	>200	0.470004	0.0339225	0.00431164	Aboveground biomass
Rodenkirchen et al. 2009	257	48.15	11.57	8.84106	1006	0.9735					Open-top chamber	Forest	350	650	300	>200	0.619039	-0.0766332	0.009604	Aboveground biomass
Rodenkirchen et al. 2009	258	48.15	11.57	8.84106	1006	0.9735					Open-top chamber	Forest	350	650	300	>200	0.619039	-0.361016	0.009604	Aboveground biomass
Rodenkirchen et al. 2009	259	48.15	11.57	8.84106	1006	0.9735					Open-top chamber	Forest	350	650	300	>200	0.619039	0.0855224	0.009604	Aboveground biomass
Rodenkirchen et al. 2009	260	48.15	11.57	8.84106	1006	0.9735					Open-top chamber	Forest	350	650	300	>200	0.619039	0.381173	0.009604	Aboveground biomass
Perez-Soba et al. 1995	261	51.982	5.664	9.67964	791	1.0224	4.8	10.5	1	10.5	Open-top chamber	Forest	350	700	350	>200	0.693147	0.25324	0.0344337	Aboveground biomass
Fangmeier et al. 2002	262	50.833	4.517	10.0644	782	0.9692	7.4	15.1	1.33	11.3534	Open-top chamber	Cropland	350	680	330	>200	0.66416	-0.297013	0.0155909	Aboveground biomass
Fangmeier et al. 2002	263	50.567	8.667	9.09533	681	0.7465	6.3	10.54	1.02	10.3333	Open-top chamber	Cropland	350	680	330	>200	0.66416	-0.157845	0.011902	Aboveground biomass
Fangmeier et al. 2002	264	52.75	-1.25	9.27596	660	0.848	6.2	18.01	1.57	11.4713	Open-top chamber	Cropland	350	680	330	>200	0.66416	0.248431	0.0107609	Aboveground biomass
Fangmeier et al. 1997	265	50.567	8.667	9.09533	681	0.7465	8	10.54	1.02	10.3333	Open-top chamber	Cropland	360	520	160	≤200	0.367725	0.244091	0.009604	Aboveground biomass
Fangmeier et al. 1997	266	50.567	8.667	9.09533	681	0.7465	8	10.54	1.02	10.3333	Open-top chamber	Cropland	360	640	280	>200	0.575364	0.346606	0.009604	Aboveground biomass
Romo et al. 2006	267	60.817	23.467	4.30898	612	0.8931	7.1	11.93	1.3	9.17692	Open-top chamber	Grassland	409	530	121	≤200	0.259162	-0.146127	0.00460368	Aboveground biomass
Lawson et al. 2001	268	52	-1.25	9.85437	647	0.8629	6.3	18.89	1.84	10.2663	Open-top chamber	Cropland	380	550	170	≤200	0.369747	0.883139	0.00640267	Aboveground biomass
Lawson et al. 2001	269	52	-1.25	9.85437	647	0.8629	6.3	18.89	1.84	10.2663	Open-top chamber	Cropland	380	680	300	>200	0.581922	0.738308	0.00640267	Aboveground biomass
Olszyk et al. 1997	270	44.565	-123.293	11.3309	1261	1.0804	5.1	30.29	2.25	13.4622	Open-top chamber	Cropland	364	664	300	>200	0.601128	0.262785	0.0411189	Aboveground biomass
Olszyk et al. 1997	271	44.565	-123.293	11.3309	1261	1.0804	5.1	30.29	2.25	13.4622	Open-top chamber	Cropland	379	672	293	>200	0.572722	0.325422	0.00816213	Aboveground biomass
Olszyk et al. 1997	272	44.565	-123.293	11.3309	1261	1.0804	5.1	30.29	2.25	13.4622	Open-top chamber	Cropland	398	691	293	>200	0.551688	0.387325	0.0446623	Aboveground biomass
Kramer et al. 1991	273	39.026	-76.92	12.8328	1134	0.8286	6.2	13.28	1.13	11.7522	Open-top chamber	Cropland	350	400	50	≤200	0.133531	0.100171	0.009604	Aboveground biomass
Kramer et al. 1991	274	39.026	-76.92	12.8328	1134	0.8286	6.2	13.28	1.13	11.7522	Open-top chamber	Cropland	350	500	150	≤200	0.356675	0.13145	0.009604	Aboveground biomass
Manninen et al. 2010	275	60.817	23.467	4.30898	612	0.8931	6.8	11.93	1.3	9.17692	Open-top chamber	Grassland	371	480	109	≤200	0.257584	-0.477661	0.0725166	Aboveground biomass
Manninen et al. 2010	276	60.817	23.467	4.30898	612	0.8931	6.8	11.93	1.3	9.17692	Open-top chamber	Grassland	371	480	109	≤200	0.257584	0.415573	0.16973	Aboveground biomass
Fangmeier et al. 1996	277	50.57	8.67	9.09533	681	0.7465	8	10.54	1.02	10.3333	Open-top chamber	Cropland	360	520	160	≤200	0.367725	0.204356	0.00129382	Aboveground biomass
Fangmeier et al. 1996	278	50.57	8.67	9.09533	681	0.7465	8	10.54	1.02	10.3333	Open-top chamber	Cropland	360	680	320	>200	0.635989	0.301545	0.00134026	Aboveground biomass
Fangmeier et al. 1996	279	50.57	8.67	9.09533	681	0.7465	8	10.54	1.02	10.3333	Open-top chamber	Cropland	360	520	160	≤200	0.367725	0.257829	0.00323127	Aboveground biomass
Fangmeier et al. 1996	280	50.57	8.67	9.09533	681	0.7465	8	10.54	1.02	10.3333	Open-top chamber	Cropland	360	680	320	>200	0.635989	0.34484	0.00330943	Aboveground biomass
Kumari et al. 2013	281	25.233	82.05	26.0936	881	0.4265	5.9	15.1	1.33	11.3534	Open-top chamber	Cropland	360	570	210	>200	0.459532	0.788457	0.00113021	Aboveground biomass
Zhao et al. 2015	282	32.39	119.42	15.5942	1017	0.8216	7.1		1.8		Open-top chamber	Cropland	400	600	200	≤200	0.405465	0.129398	0.00640267	Aboveground biomass
Gardner et al. 2005	283	51.27	-0.28	9.92896	713	0.9129	6.5	17.43	1.49	11.698	Open-top chamber	Forest	350	700	350	>200	0.693147	0.249316	0.00509814	Aboveground biomass
Riikonen et al. 2004	284	62.65	27.05	2.79146	614	0.9971	4.7	72.17	4	18.0425	Open-top chamber	Forest	373	730	357	>200	0.671466	0.0243543	0.0173948	Aboveground biomass
Riikonen et al. 2004	285	62.65	27.05	2.79146	614	0.9971	4.7	72.17	4	18.0425	Open-top chamber	Forest	373	730	357	>200	0.671466	0.338078	0.00822117	Aboveground biomass
Riikonen et al. 2004	286	62.65	27.05	2.79146	614	0.9971	4.7	72.17	4	18.0425	Open-top chamber	Forest	373	730	357	>200	0.671466	0.200537	0.00836101	Aboveground biomass
Kumari et al. 2013	287	25.23	82.05	26.0936	881	0.4265	5.9	15.1	1.33	11.3534	Open-top chamber	Cropland	360	500	140	≤200	0.328504	0.788457	0.00113021	Aboveground biomass
Miller et al. 1998	288	36	-79	14.9996	1167	0.8135	5.2	13.28	1.13	11.7522	Open-top chamber	Cropland	370	482	112	≤200	0.264441	0.416463	0.00640267	Aboveground biomass
Miller et al. 1998	289	36	-79	14.9996	1167	0.8135	5.2	13.28	1.13	11.7522	Open-top chamber	Cropland	370	599	229	>200	0.481759	0.503214	0.00640267	Aboveground biomass
Miller et al. 1998	290	36	-79	14.9996	1167	0.8135	5.2	13.28	1.13	11.7522	Open-top chamber	Cropland	370	713	343	>200	0.655978	0.45026	0.00640267	Aboveground biomass
Heagle et al. 1999	291	36	-79	14.9996	1167	0.8135	5.2	13.28	1.13	11.7522	Open-top chamber	Cropland	372	542	170	≤200	0.376372	0.348998	0.00640267	Aboveground biomass
Heagle et al. 1999	292	36	-79	14.9996	1167	0.8135	5.2	13.28	1.13	11.7522	Open-top chamber	Cropland	372	542	170	≤200	0.376372	0.356263	0.00640267	Aboveground biomass
Heagle et al. 1999	293	36	-79	14.9996	1167	0.8135	5.2	13.28	1.13	11.7522	Open-top chamber	Cropland	372	542	170	≤200	0.376372	0.426763	0.00640267	Aboveground biomass
Heagle et al. 1999	294	36	-79	14.9996	1167	0.8135	5.2	13.28	1.13	11.7522	Open-top chamber	Cropland	372	726	354	>200	0.668656	0.640305	0.00640267	Aboveground biomass
Heagle et al. 1999	295	36	-79	14.9996	1167	0.8135	5.2	13.28	1.13	11.7522	Open-top chamber	Cropland	372	726	354	>200	0.668656	0.512059	0.00640267	Aboveground biomass
Heagle et al. 1999	296	36	-79	14.9996	1167	0.8135	5.2	13.28	1.13	11.7522	Open-top chamber	Cropland	372	726	354	>200	0.668656	0.655256	0.00640267	Aboveground biomass
Li et al. 2008	297	41.5	123.37	8.30875	704	0.581	6.7	11.28	1.2	9.4	Open-top chamber	Cropland	340	550	210	>200	0.480973	0.275282	0.079881	Aboveground biomass
Allard et al. 2005	298	-40.2333	175.267	13.0953	974	0.8276	5.8				FACE	Grassland	350	475	125	≤200	0.305382	0.0432713	0.0496112	Aboveground biomass
Andresen et al. 2009	299	55.8833	11.9667	7.99235	574	0.8299	5	72.17	4	18.0425	FACE	Grassland	350	510	160	≤200	0.376478	-0.389242	0.0624625	Aboveground biomass
Andresen et al. 2009	300	55.8833	11.9667	7.99235	574	0.8299	5	72.17	4	18.0425	FACE	Grassland	350	510	160	≤200	0.376478	0.200671	0.0706448	Aboveground biomass
Andresen et al. 2009	301	55.8833	11.9667	7.99235	574	0.8299	5	72.17	4	18.0425	FACE	Grassland	350	510	160	≤200	0.376478	-0.334006	0.0474831	Aboveground biomass
Andresen et al. 2009	302	55.8833	11.9667	7.99235	574	0.8299	5	72.17	4	18.0425	FACE	Grassland	350	510	160	≤200	0.376478	-0.339738	0.0624247	Aboveground biomass
Arnone and Körner, 1995	303	47.5667	7.6	10.2011	805	0.8197					Growth chamber	Forest	340	610	270	>200	0.584513	0.0129034	0.000115125	Aboveground biomass
Bhattacharyya et al. 2013	304	20.45	85.9333	26.9951	1588	0.8736	6.7	7.7	0.8	9.625	Open-top chamber	Cropland	394	550	156	≤200	0.333567	0.209958	0.0243653	Aboveground biomass
Bazot et al. 2006	305	47.3667	8.53333	9.23787	1082	1.2193	7.5	2.32			FACE	Grassland	350	600	250	>200	0.538997	-0.223144	0.0373481	Aboveground biomass
Bazot et al. 2006	306	47.3667	8.53333	9.23787	1082	1.2193	7.5	2.32			FACE	Grassland	350	600	250	>200	0.538997	0.113329	0.0313763	Aboveground biomass
Bazot et al. 2006	307	47.3667	8.53333	9.23787	1082	1.2193	7.5	2.32			FACE	Grassland	350	600	250	>200	0.538997	0.451985	0.0105372	Aboveground biomass
Bazot et al. 2006	308	47.3667	8.53333	9.23787	1082	1.2193	7.5	2.32			FACE	Grassland	350	600	250	>200	0.538997	0.659246	0.00940681	Aboveground biomass
Cheng et al. 2006	309	36.0833	140.067	14.0993	1326	1.162	6.4	87.87	3.19	27.5455	Growth chamber	Cropland	414	743	329	>200	0.58483	0.106346	0.0597678	Aboveground biomass
Ebersberger et al. 2003	310	47.55	7.56667	10.2011	805	0.8144	6.5	39	3.3	11.8182	Growth chamber	Grassland	365	600	235	>200	0.497032	0.275804	0.00410367	Aboveground biomass
Finzi et al. 2002	311	35.9667	-79.0833	14.9996	1167	0.8253	5.75	13.28	1.13	11.7522	FACE	Forest	360	560	200	≤200	0.441833	0.0334837	0.0171811	Aboveground biomass
Finzi et al. 2002	312	35.9667	-79.0833	14.9996	1167	0.8253	5.75	13.28	1.13	11.7522	FACE	Forest	360	560	200	≤200	0.441833	0.0470271	0.0421927	Aboveground biomass
Finzi et al. 2002	313	35.9667	-79.0833	14.9996	1167	0.8253	5.75	13.28	1.13	11.7522	FACE	Forest	360	560	200	≤200	0.441833	0.0582901	0.0254624	Aboveground biomass
Greenhouseannoum et al. 2010	314	-30.5667	152.133	14.048	938	0.6719	5.5	31.63	1.5	21.0867	Growth chamber	Forest	290	400	110	≤200	0.321584	0.00422188	0.019548	Aboveground biomass
Greenhouseannoum et al. 2010	315	-30.5667	152.133	14.048	938	0.6719	5.5	31.63	1.5	21.0867	Growth chamber	Forest	290	650	360	>200	0.807091	0.397927	0.0196998	Aboveground biomass
Greenhouseannoum et al. 2010	316	-30.5667	152.133	14.048	938	0.6719	5.5	31.63	1.5	21.0867	Growth chamber	Forest	290	400	110	≤200	0.321584	0.355412	0.00781757	Aboveground biomass
Greenhouseannoum et al. 2010	317	-30.5667	152.133	14.048	938	0.6719	5.5	31.63	1.5	21.0867	Growth chamber	Forest	290	650	360	>200	0.807091	0.519795	0.00610475	Aboveground biomass
Greenhouseannoum et al. 2010	318	-30.5667	152.133	14.048	938	0.6719	5.5	31.63	1.5	21.0867	Growth chamber	Forest	290	400	110	≤200	0.321584	0.10121	0.0152162	Aboveground biomass
Greenhouseannoum et al. 2010	319	-30.5667	152.133	14.048	938	0.6719	5.5	31.63	1.5	21.0867	Growth chamber	Forest	290	650	360	>200	0.807091	0.628372	0.032754	Aboveground biomass
Greenhouseannoum et al. 2010	320	-30.5667	152.133	14.048	938	0.6719	5.5	31.63	1.5	21.0867	Growth chamber	Forest	290	400	110	≤200	0.321584	0.336345	0.0322981	Aboveground biomass
Greenhouseannoum et al. 2010	321	-30.5667	152.133	14.048	938	0.6719	5.5	31.63	1.5	21.0867	Growth chamber	Forest	290	650	360	>200	0.807091	0.969541	0.0222373	Aboveground biomass
Gielen et al. 2005	322	42.3667	11.8	14.6162	444	0.3196	5	15.62	1.41	11.078	FACE	Forest	400	550	150	≤200	0.318454	0.165627	0.00594963	Aboveground biomass
Gielen et al. 2005	323	42.3667	11.8	14.6162	444	0.3196	5	15.62	1.41	11.078	FACE	Forest	400	550	150	≤200	0.318454	0.038849	0.0016298	Aboveground biomass
Gielen et al. 2005	324	42.3667	11.8	14.6162	444	0.3196	5	15.62	1.41	11.078	FACE	Forest	400	550	150	≤200	0.318454	0.272071	0.00162672	Aboveground biomass
Gielen et al. 2005	325	42.3667	11.8	14.6162	444	0.3196	5	15.62	1.41	11.078	FACE	Forest	400	550	150	≤200	0.318454	0.282679	0.00814009	Aboveground biomass
Gielen et al. 2005	326	42.3667	11.8	14.6162	444	0.3196	5	15.62	1.41	11.078	FACE	Forest	400	550	150	≤200	0.318454	0.146572	0.00050018	Aboveground biomass
Gielen et al. 2005	327	42.3667	11.8	14.6162	444	0.3196	5	15.62	1.41	11.078	FACE	Forest	400	550	150	≤200	0.318454	0.17104	0.00244992	Aboveground biomass
Gill et al. 2002	328	35.9667	-79.0833	-6.86919	60	0.0948	5.2	15.23	1.13	13.4779	Growth chamber	Grassland	280	450	170	≤200	0.474458	0.42635	0.000966448	Aboveground biomass
Han et al. 2016	329	30.0333	119.25	14.8704	1462	1.3805	5.9	22.1	2.7	8.18519	Growth chamber	Cropland	390	700	310	>200	0.584934	0.18186	0.00207235	Aboveground biomass
Han et al. 2016	330	30.0333	119.25	14.8704	1462	1.3805	5.9	22.1	2.7	8.18519	Growth chamber	Cropland	390	700	310	>200	0.584934	0.300028	0.00870016	Aboveground biomass
Han et al. 2016	331	30.0333	119.25	14.8704	1462	1.3805	5.9	22.1	2.7	8.18519	Growth chamber	Cropland	390	700	310	>200	0.584934	0.618213	0.00194253	Aboveground biomass
Han et al. 2016	332	30.0333	119.25	14.8704	1462	1.3805	5.9	22.1	2.7	8.18519	Growth chamber	Cropland	390	700	310	>200	0.584934	0.432864	0.00376098	Aboveground biomass
Hagedorn et al. 2000	333	47.35	8.43333	9.07429	1137	1.3284	4.11	12.9	0.83	15.5422	Open-top chamber	Forest	370	570	200	≤200	0.432133	0.768665	0.00515513	Aboveground biomass
Hagedorn et al. 2000	334	47.35	8.43333	9.07429	1137	1.3284	7.16	13.1	0.76	17.2368	Open-top chamber	Forest	370	570	200	≤200	0.432133	0.46107	0.00182045	Aboveground biomass
Higgins et al. 2002	335	37.4	-122.217	13.9379	682	0.4054	6.3	19.93	1.95	10.2205	Open-top chamber	Grassland	400	760	360	>200	0.641854	-0.122389	0.0378492	Aboveground biomass
Hungate et al. 1997b	336	37.4	-122.217	13.9379	682	0.4054	6.3	19.93	1.95	10.2205	Open-top chamber	Grassland	400	760	360	>200	0.641854	0.36795	0.00139843	Aboveground biomass
Hungate et al. 1997b	337	37.4	-122.217	13.9379	682	0.4054	6.3	19.93	1.95	10.2205	Open-top chamber	Grassland	400	760	360	>200	0.641854	0.130053	0.00278808	Aboveground biomass
Hungate et al. 2013a	338	28.6333	-80.7	21.9553	1283	0.742	4.5	33.19	3.43	9.67638	Open-top chamber	Forest	400	750	350	>200	0.628609	0.512905	0.0043884	Aboveground biomass
Hungate et al. 2013b	339	28.6333	-80.7	21.9553	1283	0.742	4	33.19	3.43	9.67638	Open-top chamber	Forest	400	750	350	>200	0.628609	0.473843	0.00503955	Aboveground biomass
Högy et al. 2010	340	48.7	9.18333	9.23606	744	0.8704	6.3	18.89	1.84	10.2663	FACE	Cropland	409	537	128	≤200	0.272283	0.098094	0.00392575	Aboveground biomass
Hättenschwiler and Körner, 1998	341	47.0333	8	7.7244	1372	1.6214	4.5	20.54	1.83	11.224	Growth chamber	Forest	280	420	140	≤200	0.405465	-0.00963863	0.00991953	Aboveground biomass
Hättenschwiler and Körner, 1998	342	47.0333	8	7.7244	1372	1.6214	4.5	20.54	1.83	11.224	Growth chamber	Forest	280	560	280	>200	0.693147	-0.0341497	0.0663102	Aboveground biomass
Hamilton et al. 2002	343	35.9667	-79.0833	14.9996	1167	0.8253	5.2	13.28	1.13	11.7522	FACE	Forest	360	560	200	≤200	0.441833	0.0186537	0.0166059	Aboveground biomass
Heijmans et al. 2002	344	52.8167	6.41667	9.27233	843	1.1511	4.5	33.19	3.43	9.67638	Growth chamber	Grassland	350	560	210	>200	0.470004	0.275412	0.00243649	Aboveground biomass
Heijmans et al. 2002	345	52.8167	6.41667	9.27233	843	1.1511	4.5	33.19	3.43	9.67638	Growth chamber	Grassland	350	560	210	>200	0.470004	0.13942	0.00744952	Aboveground biomass
Heijmans et al. 2002	346	52.8167	6.41667	9.27233	843	1.1511	4.5	33.19	3.43	9.67638	Growth chamber	Grassland	350	560	210	>200	0.470004	-0.156161	0.0138315	Aboveground biomass
Heijmans et al. 2002	347	52.8167	6.41667	9.27233	843	1.1511	4.5	33.19	3.43	9.67638	Growth chamber	Grassland	350	560	210	>200	0.470004	0.441056	0.00393881	Aboveground biomass
Ineson et al. 1996	348	8.68333	47.45	25.8996	115	0.0435	5.5	5.89	0.78	7.55128	FACE	Forest	350	600	250	>200	0.538997	0.128597	0.00279715	Aboveground biomass
Janssens et al. 2005	349	50.85	4.35	10.4982	783	0.9327			0.1		Open-top chamber	Forest	400	800	400	>200	0.693147	0.716763	0.00937362	Aboveground biomass
Janssens et al. 2005	350	50.85	4.35	10.4982	783	0.9327			0.1		Open-top chamber	Forest	400	800	400	>200	0.693147	0.580904	0.0276586	Aboveground biomass
Janssens et al. 2005	351	50.85	4.35	10.4982	783	0.9327			0.1		Open-top chamber	Forest	400	800	400	>200	0.693147	0.346438	0.0188403	Aboveground biomass
Kang et al. 2001	352	53.2833	-4.36667	10.0775	916	1.2016	5	28.85	2.17	13.2949	Growth chamber	Grassland	350	700	350	>200	0.693147	0.968929	0.000890043	Aboveground biomass
Kettunen et al. 2005	353	60.8167	23.4667	4.30898	612	0.8922	5.8	11.93	1.3	9.17692	Growth chamber	Cropland	360	720	360	>200	0.693147	0.0550598	0.00341203	Aboveground biomass
Kettunen et al. 2005	354	60.8167	23.4667	4.30898	612	0.8922	5.8	11.93	1.3	9.17692	Growth chamber	Cropland	360	720	360	>200	0.693147	0.20505	0.0068476	Aboveground biomass
Kettunen et al. 2005	355	60.8167	23.4667	4.30898	612	0.8922	5.8	11.93	1.3	9.17692	Growth chamber	Cropland	360	720	360	>200	0.693147	0.161152	0.00829808	Aboveground biomass
Kettunen et al. 2007a	356	60.8167	23.4667	4.30898	612	0.8922	6	24	1.6	15	Growth chamber	Cropland	360	720	360	>200	0.693147	0.202305	0.00470259	Aboveground biomass
Kettunen et al. 2007a	357	60.8167	23.4667	4.30898	612	0.8922	6	24	1.6	15	Growth chamber	Cropland	360	720	360	>200	0.693147	0.147862	0.00435012	Aboveground biomass
Kettunen et al. 2007b	358	60.8167	23.4667	4.30898	612	0.8922	6	24	1.6	15	Growth chamber	Cropland	360	720	360	>200	0.693147	0.104943	0.0177386	Aboveground biomass
Kettunen et al. 2007b	359	60.8167	23.4667	4.30898	612	0.8922	6	24	1.6	15	Growth chamber	Cropland	360	720	360	>200	0.693147	0.186375	0.0608484	Aboveground biomass
Kettunen et al. 2007b	360	60.8167	23.4667	4.30898	612	0.8922	6	24	1.6	15	Growth chamber	Cropland	360	720	360	>200	0.693147	0.0767801	0.0255589	Aboveground biomass
Kou et al. 2007	361	32.6	119.7	15.1848	968	0.767	7.2	18.4	1.45	12.6897	FACE	Cropland	400	600	200	≤200	0.405465	0.134231	0.00258064	Aboveground biomass
Kou et al. 2007	362	32.6	119.7	15.1848	968	0.767	7.2	18.4	1.45	12.6897	FACE	Cropland	400	600	200	≤200	0.405465	0.148745	0.00560869	Aboveground biomass
Kimball et al. 1995	363	33.4833	-112.7	22.3637	191	0.0707	7	6.44	0.73	8.82192	FACE	Cropland	370	550	180	≤200	0.396415	0.0377403	0.0129497	Aboveground biomass
Kimball et al. 1995	364	33.4833	-112.7	22.3637	191	0.0707	7	6.44	0.73	8.82192	FACE	Cropland	370	550	180	≤200	0.396415	0.0841921	0.0176936	Aboveground biomass
Kimball et al. 2007	365	33.4833	-112.7	22.3637	191	0.0707	7	6.44	0.73	8.82192	Open-top chamber	Forest	400	700	300	>200	0.559616	0.408331	0.00090011	Aboveground biomass
Liikanen et al. 2003	366	63.1	27.6167	2.91473	626	0.9842	4.7	25	1.4	17.8571	Growth chamber	Grassland	360	720	360	>200	0.693147	0.352821	0.0156419	Aboveground biomass
Liikanen et al. 2003	367	63.1	27.6167	2.91473	626	0.9842	4.7	25	1.4	17.8571	Growth chamber	Grassland	360	720	360	>200	0.693147	0.0800427	0.0113642	Aboveground biomass
Liu et al. 2010	368	23.3333	113.5	21.4453	1691	1.3506	5.2	12.09	0.95	12.7263	Open-top chamber	Forest	400	700	300	>200	0.559616	0.197699	0.00171509	Aboveground biomass
Liu et al. 2010	369	23.3333	113.5	21.4453	1691	1.3506	5.2	12.09	0.95	12.7263	Open-top chamber	Forest	400	700	300	>200	0.559616	0.106688	0.00371458	Aboveground biomass
Lou et al. 2008	370	36.0833	140.067	14.0993	1326	1.162	6.3	7.5	0.8	9.375	Growth chamber	Cropland	370	570	200	≤200	0.432133	0.0179741	0.0046271	Aboveground biomass
Lou et al. 2008	371	36.0833	140.067	14.0993	1326	1.162	6.3	7.5	0.8	9.375	Growth chamber	Cropland	370	570	200	≤200	0.432133	0.0838012	0.0053071	Aboveground biomass
Lou et al. 2008	372	36.0833	140.067	14.0993	1326	1.162	6.3	7.5	0.8	9.375	Growth chamber	Cropland	370	570	200	≤200	0.432133	0.0990127	0.0109369	Aboveground biomass
Lou et al. 2008	373	36.0833	140.067	14.0993	1326	1.162	6.3	7.5	0.8	9.375	Growth chamber	Cropland	370	570	200	≤200	0.432133	0.164146	0.00293984	Aboveground biomass
Leadley et al. 1999	374	47	6.78333	7.70262	1203	1.7457	7.6	28.22	2.53	11.1542	Growth chamber	Grassland	400	625	225	>200	0.446287	0.185119	0.00334625	Aboveground biomass
Leadley et al. 1999	375	47	6.78333	7.70262	1203	1.7457	7.6	28.22	2.53	11.1542	Growth chamber	Grassland	400	625	225	>200	0.446287	0.157696	0.00185398	Aboveground biomass
Leadley et al. 1999	376	47	6.78333	7.70262	1203	1.7457	7.6	28.22	2.53	11.1542	Growth chamber	Grassland	400	625	225	>200	0.446287	0.148934	0.003282	Aboveground biomass
Liberloo et al. 2006	377	42.3667	11.8	14.6162	444	0.3196	5.8	15.62	1.41	11.078	FACE	Forest	370	550	180	≤200	0.396415	0.134202	0.0077607	Aboveground biomass
Liberloo et al. 2006	378	42.3667	11.8	14.6162	444	0.3196	5.8	15.62	1.41	11.078	FACE	Forest	370	550	180	≤200	0.396415	0.26135	0.0147622	Aboveground biomass
Liberloo et al. 2006	379	42.3667	11.8	14.6162	444	0.3196	5.8	15.62	1.41	11.078	FACE	Forest	370	550	180	≤200	0.396415	0.134969	0.0248819	Aboveground biomass
Megonigal and Schlesinger, 1997	380	35.75	-79.0167	15.1951	1165	0.8073	5.2	13.28	1.13	11.7522	Growth chamber	Grassland	350	720	370	>200	0.721318	0.125056	0.0081109	Aboveground biomass
Megonigal and Schlesinger, 1997	381	35.75	-79.0167	15.1951	1165	0.8073	5.2	13.28	1.13	11.7522	Growth chamber	Grassland	350	720	370	>200	0.721318	0.252766	0.011404	Aboveground biomass
Matamala and Drake, 1999	382	35.75	-79.0167	15.1951	1165	0.8073	5.2	13.28	1.13	11.7522	Open-top chamber	Grassland	350	690	340	>200	0.678758	0.173555	0.0121707	Aboveground biomass
Matamala and Drake, 1999	383	35.75	-79.0167	15.1951	1165	0.8073	5.2	13.28	1.13	11.7522	Open-top chamber	Grassland	350	690	340	>200	0.678758	-0.166151	0.0037219	Aboveground biomass
Mueller et al. 2016	384	41.1833	-104.9	7.08442	385	0.2431	7.9	17.84	1.65	10.8121	FACE	Grassland	400	600	200	≤200	0.405465	0.076961	0.0121971	Aboveground biomass
Mueller et al. 2016	385	41.1833	-104.9	7.08442	385	0.2431	7.9	17.84	1.65	10.8121	FACE	Grassland	400	600	200	≤200	0.405465	0.225485	0.00830412	Aboveground biomass
Mueller et al. 2016	386	41.1833	-104.9	7.08442	385	0.2431	7.9	17.84	1.65	10.8121	FACE	Grassland	400	600	200	≤200	0.405465	0.184013	0.00620443	Aboveground biomass
Mueller et al. 2016	387	41.1833	-104.9	7.08442	385	0.2431	7.9	17.84	1.65	10.8121	FACE	Grassland	400	600	200	≤200	0.405465	0.0770412	0.0104225	Aboveground biomass
Mueller et al. 2016	388	41.1833	-104.9	7.08442	385	0.2431	7.9	17.84	1.65	10.8121	FACE	Grassland	400	600	200	≤200	0.405465	-0.0540956	0.0088984	Aboveground biomass
Mueller et al. 2016	389	41.1833	-104.9	7.08442	385	0.2431	7.9	17.84	1.65	10.8121	FACE	Grassland	400	600	200	≤200	0.405465	0.122726	0.00805583	Aboveground biomass
Mueller et al. 2016	390	41.1833	-104.9	7.08442	385	0.2431	7.9	17.84	1.65	10.8121	FACE	Grassland	400	600	200	≤200	0.405465	0.196311	0.00420832	Aboveground biomass
Mueller et al. 2016	391	41.1833	-104.9	7.08442	385	0.2431	7.9	17.84	1.65	10.8121	FACE	Grassland	400	600	200	≤200	0.405465	-0.12477	0.0113904	Aboveground biomass
Mueller et al. 2016	392	41.1833	-104.9	7.08442	385	0.2431	7.9	17.84	1.65	10.8121	FACE	Grassland	400	600	200	≤200	0.405465	0.0207344	0.005303	Aboveground biomass
Mueller et al. 2016	393	41.1833	-104.9	7.08442	385	0.2431	7.9	17.84	1.65	10.8121	FACE	Grassland	400	600	200	≤200	0.405465	0.338904	0.00376875	Aboveground biomass
Mueller et al. 2016	394	41.1833	-104.9	7.08442	385	0.2431	7.9	17.84	1.65	10.8121	FACE	Grassland	400	600	200	≤200	0.405465	0.0851307	0.00533583	Aboveground biomass
Mueller et al. 2016	395	41.1833	-104.9	7.08442	385	0.2431	7.9	17.84	1.65	10.8121	FACE	Grassland	400	600	200	≤200	0.405465	0.223847	0.0100236	Aboveground biomass
Niklaus et al. 2001	396	47.55	7.56667	10.2011	805	0.8144	7.5	3.9	0.33	11.8182	Growth chamber	Grassland	360	600	240	>200	0.510826	0.150118	0.00140501	Aboveground biomass
Norby et al. 2002	397	35.9	-84.3333	14.0049	1292	0.9648	5.75	13.28	1.13	11.7522	FACE	Forest	350	537	187	≤200	0.428065	0.233382	0.0187561	Aboveground biomass
Norby et al. 2002	398	35.9	-84.3333	14.0049	1292	0.9648	5.75	13.28	1.13	11.7522	FACE	Forest	350	537	187	≤200	0.428065	0.1333	0.0142377	Aboveground biomass
Norby et al. 2002	399	35.9	-84.3333	14.0049	1292	0.9648	5.75	13.28	1.13	11.7522	FACE	Forest	350	537	187	≤200	0.428065	0.0785934	0.0174844	Aboveground biomass
Olszyk et al. 2003	400	52.7667	-135.933					6.2	0.8	7.75	Growth chamber	Forest	400	580	180	≤200	0.371564	0.131753	0.00702528	Aboveground biomass
Olszyk et al. 2003	401	52.7667	-135.933					6.2	0.8	7.75	Growth chamber	Forest	400	580	180	≤200	0.371564	0.0365099	0.00645108	Aboveground biomass
Owensby et al. 1999	402	39.2	-96.5833	12.291	877	0.5703	6.2	20.6	1.94	10.6186	Open-top chamber	Grassland	350	700	350	>200	0.693147	-0.0757744	0.0190606	Aboveground biomass
Ottman et al. 2001	403	33.4833	-112.7	22.3637	191	0.0707	7	6.44	0.73	8.82192	FACE	Cropland	396	579	183	≤200	0.379888	0.0909718	0.0213378	Aboveground biomass
Ottman et al. 2001	404	33.4833	-112.7	22.3637	191	0.0707	7	6.44	0.73	8.82192	FACE	Cropland	402	585	183	≤200	0.37516	0.0538027	0.0260346	Aboveground biomass
Pregitzer et al. 1995	405	45.5667	-84.6667	6.07875	807	0.811	4.7	72.17	4.6	15.6891	Open-top chamber	Forest	345	693	348	>200	0.697486	0.193371	0.0278325	Aboveground biomass
Pregitzer et al. 1995	406	45.5667	-84.6667	6.07875	807	0.811	4.7	72.17	4	18.0425	Open-top chamber	Forest	345	693	348	>200	0.697486	0.381235	0.0147343	Aboveground biomass
Pleijel et al. 1998	407	57.9	12.4	6.74067	839	1.1362	6.2	72.17	4	18.0425	Open-top chamber	Cropland	350	700	350	>200	0.693147	0.153522	0.00371364	Aboveground biomass
Reich et al. 2001	408	45.8833	-93.2	5.16196	733	0.7457	6	15.99	1.69	9.46154	FACE	Grassland	368	560	192	≤200	0.419854	-0.0931938	0.00534057	Aboveground biomass
Reich et al. 2001	409	45.8833	-93.2	5.16196	733	0.7457	6	15.99	1.69	9.46154	FACE	Grassland	368	560	192	≤200	0.419854	-0.0157484	0.0083418	Aboveground biomass
Reich et al. 2001	410	45.8833	-93.2	5.16196	733	0.7457	6	15.99	1.69	9.46154	FACE	Grassland	368	560	192	≤200	0.419854	0.145182	0.0118167	Aboveground biomass
Smart and Peñuelas, 2005	411	57.3	134.95	-7.58008	475	0.6835	4.9	49.64	2.41	20.5975	Growth chamber	Grassland	360	500	140	≤200	0.328504	0.429024	0.00427726	Aboveground biomass
Smart and Peñuelas, 2005	412	57.3	134.95	-7.58008	475	0.6835	4.9	49.64	2.41	20.5975	Growth chamber	Grassland	360	500	140	≤200	0.328504	0.115975	0.00138653	Aboveground biomass
Schäppi and Körner, 1996	413	46.5833	8.38333	-1.3261	1238	1.9754	4				Open-top chamber	Grassland	355	680	325	>200	0.649975	0.0886737	0.0052579	Aboveground biomass
Schäppi and Körner, 1996	414	46.5833	8.38333	-1.3261	1238	1.9754	4				Open-top chamber	Grassland	355	680	325	>200	0.649975	0.0528784	0.00466769	Aboveground biomass
Tokida et al. 2010	415	39.6333	140.95	8.26067	1462	1.5685	6.5	77.8	4.8	16.2083	FACE	Cropland	370	570	200	≤200	0.432133	0.186169	0.00345122	Aboveground biomass
Tokida et al. 2010	416	39.6333	140.95	8.26067	1462	1.5685	6.5	77.8	4.8	16.2083	FACE	Cropland	370	570	200	≤200	0.432133	0.15897	0.00289105	Aboveground biomass
Van Oijen et al. 1999	417	51.9667	5.66667	9.67964	791	1.0173					Open-top chamber	Cropland	372	718	346	>200	0.657576	0.17553	0.0188266	Aboveground biomass
Van Oijen et al. 1999	418	51.9667	5.66667	9.67964	791	1.0173					Open-top chamber	Cropland	372	718	346	>200	0.657576	0.105911	0.027105	Aboveground biomass
Van Oijen et al. 1999	419	51.9667	5.66667	9.67964	791	1.0173					Open-top chamber	Cropland	372	754	382	>200	0.706499	0.199598	0.0340822	Aboveground biomass
Van Oijen et al. 1999	420	51.9667	5.66667	9.67964	791	1.0173					Open-top chamber	Cropland	372	754	382	>200	0.706499	0.0296758	0.027496	Aboveground biomass
Wolf et al. 2007	421	40.8167	-73.9667	12.1419	1175	0.9231		4.5			Growth chamber	Grassland	380	735	355	>200	0.659699	0.158175	0.00468296	Aboveground biomass
Walker et al. 1997	422	38.7167	-120.783	14.2174	1070	0.5647	5.3	17.43	1.49	11.698	Growth chamber	Forest	352	525	173	≤200	0.399767	-0.175869	0.00363886	Aboveground biomass
Walker et al. 1997	423	38.7167	-120.783	14.2174	1070	0.5647	5.3	17.43	1.49	11.698	Growth chamber	Forest	352	700	348	>200	0.687449	0.539179	0.0104907	Aboveground biomass
Walker et al. 1997	424	38.7167	-120.783	14.2174	1070	0.5647	5.3	17.43	1.49	11.698	Growth chamber	Forest	352	700	348	>200	0.687449	0.43045	0.00383912	Aboveground biomass
Walker et al. 1997	425	38.7167	-120.783	14.2174	1070	0.5647	5.3	17.43	1.49	11.698	Growth chamber	Forest	352	525	173	≤200	0.399767	0.101751	0.00381761	Aboveground biomass
Walker et al. 1997	426	38.7167	-120.783	14.2174	1070	0.5647	5.3	17.43	1.49	11.698	Growth chamber	Forest	352	700	348	>200	0.687449	0.545719	0.00457969	Aboveground biomass
Wan et al. 2004	427	35.9	-84.3333	14.0049	1292	0.9648	5.2	13.28	1.13	11.7522	Open-top chamber	Forest	400	700	300	>200	0.559616	0.207224	0.00398949	Aboveground biomass
Wan et al. 2004	428	35.9	-84.3333	14.0049	1292	0.9648	5.2	13.28	1.13	11.7522	Open-top chamber	Forest	400	700	300	>200	0.559616	0.632533	0.00795995	Aboveground biomass
Xie et al. 2012	429	32.5833	119.7	15.1848	968	0.7659	7.9	18.4	1.45	12.6897	FACE	Cropland	375	575	200	≤200	0.427444	0.191891	0.00845996	Aboveground biomass
Xie et al. 2012	430	32.5833	119.7	15.1848	968	0.7659	7.9	18.4	1.45	12.6897	FACE	Cropland	375	575	200	≤200	0.427444	0.0757118	0.00169921	Aboveground biomass
Xie et al. 2012	431	32.5833	119.7	15.1848	968	0.7659	7.9	18.4	1.45	12.6897	FACE	Cropland	375	575	200	≤200	0.427444	0.154151	0.00783472	Aboveground biomass
Xie et al. 2012	432	32.5833	119.7	15.1848	968	0.7659	7.9	18.4	1.45	12.6897	FACE	Cropland	375	575	200	≤200	0.427444	0.0350913	0.0112328	Aboveground biomass
Xie et al. 2012	433	32.5833	119.7	15.1848	968	0.7659	7.9	18.4	1.45	12.6897	FACE	Cropland	375	575	200	≤200	0.427444	0.151452	0.00724577	Aboveground biomass
Xie et al. 2012	434	32.5833	119.7	15.1848	968	0.7659	7.9	18.4	1.45	12.6897	FACE	Cropland	375	575	200	≤200	0.427444	0.173272	0.00609896	Aboveground biomass
Xie et al. 2012	435	32.5833	119.7	15.1848	968	0.7659	7.9	18.4	1.45	12.6897	FACE	Cropland	375	575	200	≤200	0.427444	0.206004	0.00818354	Aboveground biomass
Xie et al. 2012	436	32.5833	119.7	15.1848	968	0.7659	7.9	18.4	1.45	12.6897	FACE	Cropland	375	575	200	≤200	0.427444	0.219681	0.00176194	Aboveground biomass
Xie et al. 2012	437	32.5833	119.7	15.1848	968	0.7659	7.9	18.4	1.45	12.6897	FACE	Cropland	375	575	200	≤200	0.427444	0.423323	0.00432592	Aboveground biomass
Xie et al. 2012	438	32.5833	119.7	15.1848	968	0.7659	7.9	18.4	1.45	12.6897	FACE	Cropland	375	575	200	≤200	0.427444	0.0614528	0.00805711	Aboveground biomass
Xie et al. 2012	439	32.5833	119.7	15.1848	968	0.7659	7.9	18.4	1.45	12.6897	FACE	Cropland	375	575	200	≤200	0.427444	0.194551	0.00611039	Aboveground biomass
Xie et al. 2012	440	32.5833	119.7	15.1848	968	0.7659	7.9	18.4	1.45	12.6897	FACE	Cropland	375	575	200	≤200	0.427444	0.31527	0.00703922	Aboveground biomass
Xie et al. 2012	441	32.5833	119.7	15.1848	968	0.7659	7.9	18.4	1.45	12.6897	FACE	Cropland	375	575	200	≤200	0.427444	0.181217	0.00283106	Aboveground biomass
Xie et al. 2012	442	32.5833	119.7	15.1848	968	0.7659	7.9	18.4	1.45	12.6897	FACE	Cropland	375	575	200	≤200	0.427444	0.125505	0.015753	Aboveground biomass
Xie et al. 2012	443	32.5833	119.7	15.1848	968	0.7659	7.9	18.4	1.45	12.6897	FACE	Cropland	375	575	200	≤200	0.427444	0.344577	0.00463591	Aboveground biomass
Xie et al. 2012	444	32.5833	119.7	15.1848	968	0.7659	7.9	18.4	1.45	12.6897	FACE	Cropland	375	575	200	≤200	0.427444	-0.029853	0.00504758	Aboveground biomass
Xie et al. 2012	445	32.5833	119.7	15.1848	968	0.7659	7.9	18.4	1.45	12.6897	FACE	Cropland	375	575	200	≤200	0.427444	0.0162731	0.00660044	Aboveground biomass
Xie et al. 2012	446	32.5833	119.7	15.1848	968	0.7659	7.9	18.4	1.45	12.6897	FACE	Cropland	375	575	200	≤200	0.427444	0.0317487	0.00787361	Aboveground biomass
Xie et al. 2012	447	32.5833	119.7	15.1848	968	0.7659	7.9	18.4	1.45	12.6897	FACE	Cropland	375	575	200	≤200	0.427444	0.223144	0.00703015	Aboveground biomass
Xie et al. 2012	448	32.5833	119.7	15.1848	968	0.7659	7.9	18.4	1.45	12.6897	FACE	Cropland	375	575	200	≤200	0.427444	0.317646	0.00726766	Aboveground biomass
Xu et al. 2004	449	31.6167	120.467	15.8474	986	0.7931	6.8	14.96	1.59	9.40881	FACE	Cropland	380	580	200	≤200	0.422857	0.0769297	0.00596648	Aboveground biomass
Xu et al. 2004	450	31.6167	120.467	15.8474	986	0.7931	6.8	14.96	1.59	9.40881	FACE	Cropland	380	580	200	≤200	0.422857	0.156419	0.00511779	Aboveground biomass
Xu et al. 2004	451	31.6167	120.467	15.8474	986	0.7931	6.8	14.96	1.59	9.40881	FACE	Cropland	380	580	200	≤200	0.422857	0.0698148	0.0031914	Aboveground biomass
Xu et al. 2004	452	31.6167	120.467	15.8474	986	0.7931	6.8	14.96	1.59	9.40881	FACE	Cropland	380	580	200	≤200	0.422857	0.204802	0.00531037	Aboveground biomass
Yun et al. 2012	453	35.1667	126.883	12.9167	1350	1.103	6.5	12.3	1		FACE	Cropland	396	673	277	>200	0.530331	0.024329	0.0132059	Aboveground biomass
Yun et al. 2012	454	35.1667	126.883	12.9167	1350	1.103	6.5	12.3	1		FACE	Cropland	396	673	277	>200	0.530331	0.090514	0.0144162	Aboveground biomass
Ziska et al. 1998	455	14.2167	121.25	26.9638	1969	1.3071	6.7				Open-top chamber	Cropland	360	660	300	>200	0.606136	0.211255	0.00927876	Aboveground biomass
Ziska et al. 1998	456	14.2167	121.25	26.9638	1969	1.3071	6.7				Open-top chamber	Cropland	360	660	300	>200	0.606136	0.21616	0.00696232	Aboveground biomass
Ziska et al. 1998	457	14.2167	121.25	26.9638	1969	1.3071	6.7				Open-top chamber	Cropland	360	660	300	>200	0.606136	-0.0065274	0.00508921	Aboveground biomass

## Sheet: BGB
Citation	obs	Lati	long	MAT	MAP	AI	pH	SOC	TN	CN	Method	Landuse	aCO2	eCO2	∆CO2	CO2 magnitude	lnE/A	lnRR	Var	Variable
Xue et al. 2017	1	34.2823	108.074	12.8619	652	0.5477	8.55	1.88244	0.29	6.49117	Growth chamber	Grassland	375	750	375	>200	0.693147	0.0382655	0.000660328	Belowgound biomass
Xue et al. 2017	2	34.2823	108.074	12.8619	652	0.5477	8.55	1.88244	0.29	6.49117	Growth chamber	Grassland	375	750	375	>200	0.693147	0.0421456	0.000172037	Belowgound biomass
Bloor et al. 2009	3	47.48	11.04	4.41452	1289	1.6841		2.46	0.23	10.6957	Growth chamber	Forest	380	645	265	>200	0.529079	0.0444518	0.00329919	Belowgound biomass
Bloor et al. 2009	4	47.48	11.04	4.41452	1289	1.6841		2.46	0.23	10.6957	Growth chamber	Forest	380	645	265	>200	0.529079	0.385687	0.00296883	Belowgound biomass
Hao et al. 2016	20	40.13	116.14	10.747	524	0.3636		11	1	11	FACE	Cropland	415	550	135	≤200	0.28164	0.344504	0.00721133	Belowgound biomass
Dong et al. 2020	42	32.06	118.8	15.907	1044	0.7917	8.2	10.5	0.66	15.9091	Open-top chamber	Cropland	400	800	400	>200	0.693147	0.534082	0.0144227	Belowgound biomass
Dong et al. 2020	43	32.06	118.8	15.907	1044	0.7917	8.2	10.5	0.66	15.9091	Open-top chamber	Cropland	400	1200	800	>200	1.09861	0.19069	0.0144227	Belowgound biomass
Dong et al. 2020	44	32.06	118.8	15.907	1044	0.7917	8.2	10.5	0.66	15.9091	Open-top chamber	Cropland	400	800	400	>200	0.693147	0.254642	0.0144227	Belowgound biomass
Dong et al. 2020	45	32.06	118.8	15.907	1044	0.7917	8.2	10.5	0.66	15.9091	Open-top chamber	Cropland	400	1200	800	>200	1.09861	0.108854	0.0144227	Belowgound biomass
Sun et al. 2013	49	32.5847	119.7	15.1848	968	0.7664	6.8	18.5	1.96	9.43878	FACE	Cropland	400	600	200	≤200	0.405465	0.0427909	0.00188634	Belowgound biomass
Sun et al. 2013	50	32.5847	119.7	15.1848	968	0.7664	6.8	18.5	1.96	9.43878	FACE	Cropland	400	600	200	≤200	0.405465	0.215245	0.00287815	Belowgound biomass
Sun et al. 2013	51	32.5847	119.7	15.1848	968	0.7664	6.8	18.5	1.96	9.43878	FACE	Cropland	400	600	200	≤200	0.405465	0.347687	0.0135353	Belowgound biomass
Sun et al. 2013	52	32.5847	119.7	15.1848	968	0.7664	6.8	18.5	1.96	9.43878	FACE	Cropland	400	600	200	≤200	0.405465	0.165851	0.00272292	Belowgound biomass
Bhattacharyya et al. 2014	53	20.4528	85.9358	26.9951	1588	0.872		7.9	0.77	10.2597	Open-top chamber	Cropland	400	550	150	≤200	0.318454	0.127	0.021634	Belowgound biomass
Bhattacharyya et al. 2013	64	20.4528	85.9358	26.9951	1588	0.872		7.9	0.77	10.2597	Open-top chamber	Cropland	400	550	150	≤200	0.318454	0.339959	0.021634	Belowgound biomass
Yang et al. 2008	119	31.6167	120.467	15.8474	986	0.7931	6.5	15	1.59	9.43396	FACE	Cropland	400	600	200	≤200	0.405465	0.405465	0.0144227	Belowgound biomass
Yang et al. 2008	120	31.6167	120.467	15.8474	986	0.7931	6.5	15	1.59	9.43396	FACE	Cropland	400	600	200	≤200	0.405465	0.489548	0.0144227	Belowgound biomass
Yang et al. 2008	121	31.6167	120.467	15.8474	986	0.7931	6.5	15	1.59	9.43396	FACE	Cropland	400	600	200	≤200	0.405465	0.483427	0.0144227	Belowgound biomass
Kim et al. 2011	139	35.1667	126.883	12.9167	1350	1.103	5.58	13.4	1.27	10.5512	Growth chamber	Cropland	380	642	262	>200	0.524417	0.0287101	0.0144227	Belowgound biomass
Kim et al. 2011	140	35.1667	126.883	12.9167	1350	1.103	5.58	13.4	1.27	10.5512	Growth chamber	Cropland	380	642	262	>200	0.524417	0.671692	0.0144227	Belowgound biomass
Nam et al. 2013	156	35.1667	126.883	12.9167	1350	1.103	6.39	10.1	0.92	10.9783	Growth chamber	Cropland	380	642	262	>200	0.524417	0.16304	0.0144227	Belowgound biomass
Nam et al. 2013	157	35.1667	126.883	12.9167	1350	1.103	5.88	16.5	1.4	11.7857	Growth chamber	Cropland	380	642	262	>200	0.524417	0.592504	0.0144227	Belowgound biomass
Nam et al. 2013	158	35.1667	126.883	12.9167	1350	1.103	6.39	10.1	0.92	10.9783	Growth chamber	Cropland	380	642	262	>200	0.524417	0.46148	0.0144227	Belowgound biomass
Nam et al. 2013	159	35.1667	126.883	12.9167	1350	1.103	5.88	16.5	1.4	11.7857	Growth chamber	Cropland	380	642	262	>200	0.524417	0.46148	0.0144227	Belowgound biomass
Park et al. 2020	162	35.1667	126.883	12.9167	1350	1.103	6.39	10.1	0.92	10.9783	Growth chamber	Cropland	380	642	262	>200	0.524417	0.38518	0.00322572	Belowgound biomass
Park et al. 2020	163	35.1667	126.883	12.9167	1350	1.103	5.88	16.5	1.4	11.7857	Growth chamber	Cropland	380	642	262	>200	0.524417	0.681313	0.0002554	Belowgound biomass
Jiang et al. 2020	164	32.5847	119.7	15.1848	968	0.7664	6.82	18.4	1.45	12.6897	FACE	Cropland	400	600	200	≤200	0.405465	0.0317487	0.00952546	Belowgound biomass
Jiang et al. 2020	165	32.5847	119.7	15.1848	968	0.7664	6.82	18.4	1.45	12.6897	FACE	Cropland	400	600	200	≤200	0.405465	0.186586	0.0131639	Belowgound biomass
Jiang et al. 2020	166	32.5847	119.7	15.1848	968	0.7664	6.82	18.4	1.45	12.6897	FACE	Cropland	400	600	200	≤200	0.405465	0.241162	0.00935296	Belowgound biomass
Jiang et al. 2020	167	32.5847	119.7	15.1848	968	0.7664	6.82	18.4	1.45	12.6897	FACE	Cropland	400	600	200	≤200	0.405465	0.178248	0.00442219	Belowgound biomass
Manninen et al. 2010	229	60.817	23.467	4.30898	612	0.8931	6.8	33	0.7	47.1429	Open-top chamber	Grassland	371	480	109	≤200	0.257584	-0.623719	0.123951	Belowgound biomass
Manninen et al. 2010	230	60.817	23.467	4.30898	612	0.8931	6.8	33	0.7	47.1429	Open-top chamber	Grassland	371	480	109	≤200	0.257584	0.389634	0.213919	Belowgound biomass
Bhattacharyya et al. 2014	262	20.45	85.9333	26.9951	1588	0.8736	6.7	7.7	0.8	9.625	Open-top chamber	Cropland	394	550	156	≤200	0.333567	0.127	0.0513393	Belowgound biomass
Cheng et al. 2007	267	36.0833	140.067	14.0993	1326	1.162	6.4	30.1	2.63	11.4449	Growth chamber	Cropland	414	743	329	>200	0.58483	0.191219	0.00499923	Belowgound biomass
Ebersberger et al. 2004	278	47.55	7.56667	10.2011	805	0.8144	6.5	39	3.3	11.8182	Growth chamber	Grassland	365	600	235	>200	0.497032	0.0666135	0.00497867	Belowgound biomass
Gielen et al. 2005	290	42.3667	11.8	14.6162	444	0.3196	5	1.1	0.14	7.85714	FACE	Forest	400	550	150	≤200	0.318454	0.760588	0.00481248	Belowgound biomass
Gielen et al. 2005	291	42.3667	11.8	14.6162	444	0.3196	5	1.1	0.14	7.85714	FACE	Forest	400	550	150	≤200	0.318454	0.776144	0.0242051	Belowgound biomass
Gielen et al. 2005	292	42.3667	11.8	14.6162	444	0.3196	5	1.1	0.14	7.85714	FACE	Forest	400	550	150	≤200	0.318454	0.860201	0.0115185	Belowgound biomass
Gielen et al. 2005	293	42.3667	11.8	14.6162	444	0.3196	5	1.1	0.14	7.85714	FACE	Forest	400	550	150	≤200	0.318454	0.189242	0.00291076	Belowgound biomass
Gielen et al. 2005	294	42.3667	11.8	14.6162	444	0.3196	5	1.1	0.14	7.85714	FACE	Forest	400	550	150	≤200	0.318454	0.693147	0.0063012	Belowgound biomass
Gielen et al. 2005	295	42.3667	11.8	14.6162	444	0.3196	5	1.1	0.14	7.85714	FACE	Forest	400	550	150	≤200	0.318454	0.542666	0.00440618	Belowgound biomass
Han et al. 2016	297	30.0333	119.25	14.8704	1462	1.3805	5.09	22.1	2.7	8.18519	Growth chamber	Cropland	390	700	310	>200	0.584934	0.842492	0.00851508	Belowgound biomass
Han et al. 2016	298	30.0333	119.25	14.8704	1462	1.3805	5.09	22.1	2.7	8.18519	Growth chamber	Cropland	390	700	310	>200	0.584934	0.180802	0.00524509	Belowgound biomass
Han et al. 2016	299	30.0333	119.25	14.8704	1462	1.3805	5.09	22.1	2.7	8.18519	Growth chamber	Cropland	390	700	310	>200	0.584934	0.256692	0.0127449	Belowgound biomass
Han et al. 2016	300	30.0333	119.25	14.8704	1462	1.3805	5.09	22.1	2.7	8.18519	Growth chamber	Cropland	390	700	310	>200	0.584934	1.47685	0.0264884	Belowgound biomass
Hagedorn et al. 2000	301	47.35	8.43333	9.07429	1137	1.3284	4.11	12.9	0.83	15.5422	Open-top chamber	Forest	370	570	200	≤200	0.432133	1.32797	0.00817216	Belowgound biomass
Hagedorn et al. 2000	302	47.35	8.43333	9.07429	1137	1.3284	7.16	13.1	0.76	17.2368	Open-top chamber	Forest	370	570	200	≤200	0.432133	0.499942	0.00289413	Belowgound biomass
Inubushi et al. 2003	313	39.6667	141	8.26067	1462	1.5135	5.6	82.5	5.1	16.1765	FACE	Cropland	350	550	200	≤200	0.451985	0.229715	0.00249593	Belowgound biomass
Inubushi et al. 2003	314	39.6667	141	8.26067	1462	1.5135	5.6	82.5	5.1	16.1765	FACE	Cropland	350	550	200	≤200	0.451985	0.267947	0.00951469	Belowgound biomass
Ineson et al. 1997	325	8.68333	47.45	25.8996	115	0.0435	5.05	0.9	0.08	11.25	FACE	Forest	350	600	250	>200	0.538997	0.443522	0.00154102	Belowgound biomass
Kettunen et al. 2005	333	60.8167	23.4667	4.30898	612	0.8922	5.8	236	11.3	20.885	Growth chamber	Cropland	360	720	360	>200	0.693147	0.183665	0.00349361	Belowgound biomass
Kettunen et al. 2005	334	60.8167	23.4667	4.30898	612	0.8922	5.8	236	11.3	20.885	Growth chamber	Cropland	360	720	360	>200	0.693147	0.198851	0.00870042	Belowgound biomass
Kettunen et al. 2005	335	60.8167	23.4667	4.30898	612	0.8922	5.8	236	11.3	20.885	Growth chamber	Cropland	360	720	360	>200	0.693147	0.197359	0.00179776	Belowgound biomass
Kettunen et al. 2007b	336	60.8167	23.4667	4.30898	612	0.8922	6	24	1.6	15	Growth chamber	Cropland	360	720	360	>200	0.693147	0.162884	0.0432001	Belowgound biomass
Kettunen et al. 2007b	337	60.8167	23.4667	4.30898	612	0.8922	6	24	1.6	15	Growth chamber	Cropland	360	720	360	>200	0.693147	0.169137	0.0537926	Belowgound biomass
Kettunen et al. 2007b	338	60.8167	23.4667	4.30898	612	0.8922	6	24	1.6	15	Growth chamber	Cropland	360	720	360	>200	0.693147	0.205734	0.0382493	Belowgound biomass
King et al. 2001	339	45.6833	89.6333	4.60606	157	0.113		16	1.2	13.3333	FACE	Forest	347	548	201	>200	0.456951	0.73711	0.00351862	Belowgound biomass
King et al. 2001	340	45.6833	89.6333	4.60606	157	0.113		16	1.2	13.3333	FACE	Forest	347	548	201	>200	0.456951	0.628609	0.0114237	Belowgound biomass
King et al. 2001	341	45.6833	89.6333	4.60606	157	0.113		16	1.2	13.3333	FACE	Forest	347	548	201	>200	0.456951	0.445585	0.011087	Belowgound biomass
King et al. 2001	342	45.6833	89.6333	4.60606	157	0.113		16	1.2	13.3333	FACE	Forest	347	548	201	>200	0.456951	0.523248	0.0437314	Belowgound biomass
King et al. 2001	343	45.6833	89.6333	4.60606	157	0.113		16	1.2	13.3333	FACE	Forest	347	548	201	>200	0.456951	0.890023	0.0127724	Belowgound biomass
King et al. 2001	344	45.6833	89.6333	4.60606	157	0.113		16	1.2	13.3333	FACE	Forest	347	548	201	>200	0.456951	0.716404	0.0205244	Belowgound biomass
Kou et al. 2007	345	32.6	119.7	15.1848	968	0.767	7.2	18.4	1.45	12.6897	FACE	Cropland	400	600	200	≤200	0.405465	0.117783	0.000822389	Belowgound biomass
Kou et al. 2007	346	32.6	119.7	15.1848	968	0.767	7.2	18.4	1.45	12.6897	FACE	Cropland	400	600	200	≤200	0.405465	0.064056	0.0012986	Belowgound biomass
Liu et al. 2010	350	23.3333	113.5	21.4453	1691	1.3506		9.2	0.36	25.5556	Open-top chamber	Forest	400	700	300	>200	0.559616	0.00133298	0.0110883	Belowgound biomass
Liu et al. 2010	351	23.3333	113.5	21.4453	1691	1.3506		9.2	0.36	25.5556	Open-top chamber	Forest	400	700	300	>200	0.559616	-0.0651412	0.00614107	Belowgound biomass
Lagomarsino et al. 2013	361	42.3667	11.8	14.6162	444	0.3196	5	1.1	0.14	7.85714	FACE	Forest	370	550	180	≤200	0.396415	0.393402	0.0151143	Belowgound biomass
Lagomarsino et al. 2013	362	42.3667	11.8	14.6162	444	0.3196	5	1.1	0.14	7.85714	FACE	Forest	370	550	180	≤200	0.396415	0.716521	0.0205618	Belowgound biomass
Lagomarsino et al. 2013	363	42.3667	11.8	14.6162	444	0.3196	5	1.1	0.14	7.85714	FACE	Forest	370	550	180	≤200	0.396415	0.21197	0.00397834	Belowgound biomass
Lagomarsino et al. 2013	364	42.3667	11.8	14.6162	444	0.3196	5	1.1	0.14	7.85714	FACE	Forest	370	550	180	≤200	0.396415	0.258457	0.0192253	Belowgound biomass
Olszyk et al. 2003	393	52.7667	-135.933					6.2	0.08	77.5	Growth chamber	Forest	400	580	180	≤200	0.371564	0.00425533	0.00447207	Belowgound biomass
Olszyk et al. 2003	394	52.7667	-135.933					6.2	0.08	77.5	Growth chamber	Forest	400	580	180	≤200	0.371564	0.0178389	0.00661001	Belowgound biomass
Pregitzer et al. 2008	399	45.6833	89.6333	4.60606	157	0.113		16	1.2	13.3333	FACE	Forest	356	560	204	>200	0.453006	0.271035	0.00986176	Belowgound biomass
Pregitzer et al. 2008	400	45.6833	89.6333	4.60606	157	0.113		16	1.2	13.3333	FACE	Forest	356	560	204	>200	0.453006	0.800459	0.0101688	Belowgound biomass
Pregitzer et al. 2008	401	45.6833	89.6333	4.60606	157	0.113		16	1.2	13.3333	FACE	Forest	356	560	204	>200	0.453006	-0.135709	0.00324768	Belowgound biomass
Pregitzer et al. 2008	402	45.6833	89.6333	4.60606	157	0.113		16	1.2	13.3333	FACE	Forest	356	560	204	>200	0.453006	0.653926	0.00438489	Belowgound biomass
Pregitzer et al. 2008	403	45.6833	89.6333	4.60606	157	0.113		16	1.2	13.3333	FACE	Forest	356	560	204	>200	0.453006	1.52817	0.00377286	Belowgound biomass
Pregitzer et al. 2008	404	45.6833	89.6333	4.60606	157	0.113		16	1.2	13.3333	FACE	Forest	356	560	204	>200	0.453006	-0.0131581	0.00338198	Belowgound biomass
Pregitzer et al. 2008	405	45.6833	89.6333	4.60606	157	0.113		16	1.2	13.3333	FACE	Forest	356	560	204	>200	0.453006	0.175204	0.00898078	Belowgound biomass
Pregitzer et al. 2008	406	45.6833	89.6333	4.60606	157	0.113		16	1.2	13.3333	FACE	Forest	356	560	204	>200	0.453006	0.792238	0.00710699	Belowgound biomass
Pregitzer et al. 2008	407	45.6833	89.6333	4.60606	157	0.113		16	1.2	13.3333	FACE	Forest	356	560	204	>200	0.453006	0.841567	0.0121005	Belowgound biomass
Pregitzer et al. 2008	408	45.6833	89.6333	4.60606	157	0.113		16	1.2	13.3333	FACE	Forest	356	560	204	>200	0.453006	0.144581	0.0159554	Belowgound biomass
Pregitzer et al. 2008	409	45.6833	89.6333	4.60606	157	0.113		16	1.2	13.3333	FACE	Forest	356	560	204	>200	0.453006	0.526093	0.0189088	Belowgound biomass
Pregitzer et al. 2008	410	45.6833	89.6333	4.60606	157	0.113		16	1.2	13.3333	FACE	Forest	356	560	204	>200	0.453006	0.76214	0.0148686	Belowgound biomass
Pregitzer et al. 2008	411	45.6833	89.6333	4.60606	157	0.113		16	1.2	13.3333	FACE	Forest	356	560	204	>200	0.453006	0.244346	0.0046297	Belowgound biomass
Pregitzer et al. 2008	412	45.6833	89.6333	4.60606	157	0.113		16	1.2	13.3333	FACE	Forest	356	560	204	>200	0.453006	0.131928	0.00646166	Belowgound biomass
Pregitzer et al. 2008	413	45.6833	89.6333	4.60606	157	0.113		16	1.2	13.3333	FACE	Forest	356	560	204	>200	0.453006	0.145712	0.00674263	Belowgound biomass
Pregitzer et al. 2008	414	45.6833	89.6333	4.60606	157	0.113		16	1.2	13.3333	FACE	Forest	356	560	204	>200	0.453006	0.174353	0.0182068	Belowgound biomass
Pregitzer et al. 2008	415	45.6833	89.6333	4.60606	157	0.113		16	1.2	13.3333	FACE	Forest	356	560	204	>200	0.453006	0.279777	0.0232541	Belowgound biomass
Pregitzer et al. 2008	416	45.6833	89.6333	4.60606	157	0.113		16	1.2	13.3333	FACE	Forest	356	560	204	>200	0.453006	0.354934	0.00972511	Belowgound biomass
Smith et al. 2013	428	53.2333	-4.01667	11.5			4.6	27.3	2.6	10.5	FACE	Forest	400	580	180	≤200	0.371564	0.246708	0.0551344	Belowgound biomass
Smith et al. 2013	429	53.2333	-4.01667	11.5			4.6	27.3	2.6	10.5	FACE	Forest	400	580	180	≤200	0.371564	0.840305	0.0373981	Belowgound biomass
Smith et al. 2013	430	53.2333	-4.01667	11.5			4.6	27.3	2.6	10.5	FACE	Forest	400	580	180	≤200	0.371564	-0.183439	0.0548996	Belowgound biomass
Smith et al. 2013	431	53.2333	-4.01667	11.5			4.6	27.3	2.6	10.5	FACE	Forest	400	580	180	≤200	0.371564	-0.0975662	0.0603895	Belowgound biomass
Tokida et al. 2010	438	39.6333	140.95	8.26067	1462	1.5685	6.5	77.8	4.8	16.2083	FACE	Cropland	370	570	200	≤200	0.432133	0.154151	0.00256992	Belowgound biomass
Tokida et al. 2010	439	39.6333	140.95	8.26067	1462	1.5685	6.5	77.8	4.8	16.2083	FACE	Cropland	370	570	200	≤200	0.432133	0.219363	0.00312302	Belowgound biomass
Zak et al. 2000	458	45.5667	-84.6667				6.74	3.56	0.26	13.6923	Open-top chamber	Forest	357	707	350	>200	0.683295	0.20899	0.00618778	Belowgound biomass
Zak et al. 2000	459	45.5667	-84.6667				6.08	12.48	0.99	12.6061	Open-top chamber	Forest	357	707	350	>200	0.683295	0.369874	0.000956024	Belowgound biomass

## Sheet: Microbial biomass
Citation	obs	lati	long	MAT	MAP	AI	pH	SOC	TN	CN	Method	Landuse	aCO2	eCO2	∆CO2	CO2 magnitude	lnE/A	lnRR	Var	Variable
Xue et al. 2017	1	34.2823	108.074	12.8619	652	0.5477	8.55	1.88244	0.29	6.49117	Growth chamber	Grassland	375	750	375	>200	0.693147	0.0611956	0.004	Microbial biomass
Xue et al. 2017	2	34.2823	108.074	12.8619	652	0.5477	8.55	1.88244	0.29	6.49117	Growth chamber	Grassland	375	750	375	>200	0.693147	0.0327898	0.004	Microbial biomass
Zheng et al. 2009	3	42.4	128.1	2.77213	683	0.7591	6	19.21	1.45	13.2483	Open-top chamber	Forest	350	500	150	≤200	0.356675	0.0931204	0.00796118	Microbial biomass
Zheng et al. 2009	4	42.4	128.1	2.77213	683	0.7591	6	19.21	1.45	13.2483	Open-top chamber	Forest	350	500	150	≤200	0.356675	-0.0453736	0.00515219	Microbial biomass
Ross et al. 2013	5	-40.2333	173.267	-9999	-9999	0					FACE	Grassland	370	470	100	≤200	0.23923	0.184837	0.000857204	Microbial biomass
Yan et al. 2006	6	30.5333	114.35	17.0171	1257	0.9916					Growth chamber	Forest	390	1000	610	>200	0.941609	0.154151	0.00304883	Microbial biomass
Lagomarsino et al. 2006	7	42.3667	11.8	14.6162	444	0.3196	6.4	15.62	1.41	11.078	FACE	Forest	370	550	180	≤200	0.396415	0.154151	0.0181444	Microbial biomass
Bhattacharyya et al. 2013	8	20.4528	85.9358	26.9951	1588	0.872	6.2	10.68	0.78	13.6923	Open-top chamber	Cropland	394	550	156	≤200	0.333567	0.0956006	0.00144946	Microbial biomass
Deng et al. 2013	9	-40.2333	175.267	13.0953	974	0.8276					FACE	Grassland	370	475	105	≤200	0.249812	-0.125182	0.000473994	Microbial biomass
Deng et al. 2013	10	-40.2333	175.267	13.0953	974	0.8276					FACE	Grassland	370	475	105	≤200	0.249812	0.297626	0.0020043	Microbial biomass
Duan et al. 2015	11	31.85	92.99	-0.728458	510	0.4858	5.1	154.86	6.08	25.4704	Open-top chamber	Forest	370	720	350	>200	0.665748	0.0112829	0.00143985	Microbial biomass
Duan et al. 2015	12	31.85	92.99	-0.728458	510	0.4858	5.1	154.86	6.08	25.4704	Open-top chamber	Forest	370	720	350	>200	0.665748	0.155178	0.000391101	Microbial biomass
Duan et al. 2015	13	31.85	92.99	-0.728458	510	0.4858	5.1	154.86	6.08	25.4704	Open-top chamber	Forest	370	720	350	>200	0.665748	-0.0162832	0.000872433	Microbial biomass
Deng et al. 2013	14	23.33	113.5	21.4453	1691	1.3506	5.2	12.09	0.95	12.7263	Open-top chamber	Forest	400	700	300	>200	0.559616	0.223144	0.00666667	Microbial biomass
Deng et al. 2013	15	23.33	113.5	21.4453	1691	1.3506	5.2	12.09	0.95	12.7263	Open-top chamber	Forest	400	700	300	>200	0.559616	0.16508	0.00666667	Microbial biomass
Liu et al. 2015	16	31.5	120.55	15.9918	951	0.7538	6.3	16	1.9	8.42105	FACE	Cropland	400	500	100	≤200	0.223144	0.524071	0.0764174	Microbial biomass
Dong et al. 2020	17	32.06	118.8	15.907	1044	0.7917	8.2	10.5	0.66	15.9091	Open-top chamber	Cropland	400	800	400	>200	0.693147	0.0877389	0.00666667	Microbial biomass
Dong et al. 2020	18	32.06	118.8	15.907	1044	0.7917	8.2	10.5	0.66	15.9091	Open-top chamber	Cropland	400	1200	800	>200	1.09861	0.0675362	0.00666667	Microbial biomass
Dong et al. 2020	19	32.06	118.8	15.907	1044	0.7917	8.2	10.5	0.66	15.9091	Open-top chamber	Cropland	400	800	400	>200	0.693147	-0.0326369	0.00666667	Microbial biomass
Dong et al. 2020	20	32.06	118.8	15.907	1044	0.7917	8.2	10.5	0.66	15.9091	Open-top chamber	Cropland	400	1200	800	>200	1.09861	0.040455	0.00666667	Microbial biomass
Zhao et al. 2009	21	47.5833	133.517	1.89346	611	0.6708	5.64	39.66			Open-top chamber	Grassland	350	700	350	>200	0.693147	0.18648	0.0158643	Microbial biomass
Wang et al. 2017	22	31.1167	121.35	16.3775	1009	0.7968	6.8	14.36	1.27	11.3071	Open-top chamber	Cropland	400	800	400	>200	0.693147	0.161191	0.00525698	Microbial biomass
Wang et al. 2017	23	31.1167	121.35	16.3775	1009	0.7968	6.8	14.36	1.27	11.3071	Open-top chamber	Cropland	400	800	400	>200	0.693147	0.151779	0.00408833	Microbial biomass
Wang et al. 2017	24	31.1167	121.35	16.3775	1009	0.7968	6.8	14.36	1.27	11.3071	Open-top chamber	Cropland	400	800	400	>200	0.693147	0.0357181	0.00645262	Microbial biomass
Anderesen et al. 2010	25	55.8833	11.9667	7.99235	574	0.8299	4.7	72.17	4	18.0425	FACE	Grassland	380	510	130	≤200	0.294239	0.448025	0.00333333	Microbial biomass
Anderesen et al. 2010	26	55.8833	11.9667	7.99235	574	0.8299	4.7	72.17	4	18.0425	FACE	Grassland	380	510	130	≤200	0.294239	0.124053	0.00333333	Microbial biomass
Anderesen et al. 2010	27	55.8833	11.9667	7.99235	574	0.8299	4.7	72.17	4	18.0425	FACE	Grassland	380	510	130	≤200	0.294239	-0.175891	0.00333333	Microbial biomass
Anderesen et al. 2010	28	55.8833	11.9667	7.99235	574	0.8299	4.7	72.17	4	18.0425	FACE	Grassland	380	510	130	≤200	0.294239	-0.0606246	0.00333333	Microbial biomass
Bhattacharyya et al. 2013	29	20.4528	85.9358	26.9951	1588	0.872	6.2	7.9	0.77	10.2597	Open-top chamber	Cropland	400	550	150	≤200	0.318454	0.175026	0.000518978	Microbial biomass
Dijkstra et al. 2005	30	45.4	-93.2	6.26763	744	0.711	7	13.87	1.37	10.1241	FACE	Grassland	400	560	160	≤200	0.336472	0.119161	0.000215694	Microbial biomass
Ebersberger et al. 2004	31	47.55	7.56667	10.2011	805	0.8144					FACE	Grassland	365	600	235	>200	0.497032	0.0224729	0.000490672	Microbial biomass
Huang et al. 2020	32	34.2667	108.9	13.7461	614	0.4799					Open-top chamber	Forest	385	500	115	≤200	0.261365	0.06729	0.000218654	Microbial biomass
Huang et al. 2020	33	34.2667	108.9	13.7461	614	0.4799					Open-top chamber	Forest	385	700	315	>200	0.597837	0.0780775	0.000400481	Microbial biomass
Huang et al. 2020	34	34.2667	108.9	13.7461	614	0.4799					Open-top chamber	Forest	385	500	115	≤200	0.261365	0.149676	0.000224089	Microbial biomass
Huang et al. 2020	35	34.2667	108.9	13.7461	614	0.4799					Open-top chamber	Forest	385	700	315	>200	0.597837	0.17185	0.000135064	Microbial biomass
Huang et al. 2020	36	34.2667	108.9	13.7461	614	0.4799					Open-top chamber	Forest	385	500	115	≤200	0.261365	0.199088	0.000325294	Microbial biomass
Huang et al. 2020	37	34.2667	108.9	13.7461	614	0.4799					Open-top chamber	Forest	385	700	315	>200	0.597837	0.234098	0.00014424	Microbial biomass
Inubushi et al. 2011	38	35.9667	140	14.7266	1327	1.1105	6.3	18.89	1.84	10.2663	Growth chamber	Cropland	370	570	200	≤200	0.432133	0.153915	0.014936	Microbial biomass
Inubushi et al. 2011	39	35.9667	140	14.7266	1327	1.1105	6.3	18.89	1.84	10.2663	Growth chamber	Cropland	370	570	200	≤200	0.432133	-0.0532689	0.00849346	Microbial biomass
Inubushi et al. 2011	40	35.9667	140	14.7266	1327	1.1105	6.3	18.89	1.84	10.2663	Growth chamber	Cropland	370	570	200	≤200	0.432133	0.360615	0.0120961	Microbial biomass
Inubushi et al. 2011	41	35.9667	140	14.7266	1327	1.1105	6.3	18.89	1.84	10.2663	Growth chamber	Cropland	370	570	200	≤200	0.432133	0.693147	0.0149087	Microbial biomass
Ross et al. 2006	42	-43.5333	172.7	11.522	883	0.64	5.1	59.23	3.69	16.0515	Open-top chamber	Forest	362	654	292	>200	0.591463	0.611787	0.00168793	Microbial biomass
Ross et al. 2006	43	-43.5333	172.7	11.522	883	0.64	5.1	59.23	3.69	16.0515	Open-top chamber	Forest	362	654	292	>200	0.591463	0.730793	0.0119978	Microbial biomass
Lagomarsino et al. 2009	44	42.3667	11.8	14.6162	444	0.3196	6.4	15.62	1.41	11.078	FACE	Forest	370	550	180	≤200	0.396415	-0.0896959	0.0177955	Microbial biomass
Lagomarsino et al. 2009	45	42.3667	11.8	14.6162	444	0.3196	6.4	15.62	1.41	11.078	FACE	Forest	370	550	180	≤200	0.396415	0.0942209	0.0103276	Microbial biomass
Li et al. 2004	46	36.03	140.11	14.0993	1326	1.1617	5.2	87.87	3.19	27.5455	Growth chamber	Cropland	370	700	330	>200	0.637577	-0.0495969	0.0014376	Microbial biomass
Li et al. 2004	47	36.03	140.11	14.0993	1326	1.1617	5.2	87.87	3.19	27.5455	Growth chamber	Cropland	370	700	330	>200	0.637577	-0.790945	0.00380784	Microbial biomass
Sun et al. 2017	48	42.4	128.1	2.77213	683	0.7591	6	19.21	1.45	13.2483	Open-top chamber	Forest	400	580	180	≤200	0.371564	0.0235305	0.00666667	Microbial biomass
Xu et al. 2017	49	-32.1833	149.55	15.8972	695	0.401	6.5	17.43	1.49	11.698	Growth chamber	Cropland	400	800	400	>200	0.693147	-0.154151	0.01	Microbial biomass
Xu et al. 2017	50	-32.1833	149.55	15.8972	695	0.401	6.5	17.43	1.49	11.698	Growth chamber	Cropland	400	800	400	>200	0.693147	0.366244	0.01	Microbial biomass
Thakur et al. 2019	51	43.98	-95.54	6.67106	682	0.602	6.2	20.6	1.94	10.6186	FACE	Grassland	400	560	160	≤200	0.336472	0.0206193	0.00666667	Microbial biomass
Pei et al. 2020	52	30.8958	120.31	15.9077	1077	0.8486	6.66	14.7	1.5	9.8	FACE	Cropland	400	700	300	>200	0.559616	0.405465	0.00666667	Microbial biomass
Xu et al. 2019	53	-36.7	142.183	14.5564	471	0.2675	7.5	9.2	1	9.2	FACE	Cropland	400	550	150	≤200	0.318454	-0.0640219	0.00666667	Microbial biomass
Xu et al. 2019	54	-36.7	142.183	14.5564	471	0.2675	7.5	9.2	1	9.2	FACE	Cropland	400	550	150	≤200	0.318454	0.0450076	0.00666667	Microbial biomass
Xu et al. 2019	55	-36.7	142.183	14.5564	471	0.2675	7.5	9.2	1	9.2	FACE	Cropland	400	550	150	≤200	0.318454	0.244197	0.00666667	Microbial biomass
Padhy et al. 2018	56	20.4167	85.9167	26.9951	1588	0.8689	6.2	10.68	0.78	13.6923	Open-top chamber	Cropland	390	550	160	≤200	0.343772	0.24277	0.00174811	Microbial biomass
Padhy et al. 2018	57	20.4167	85.9167	26.9951	1588	0.8689	6.2	10.68	0.78	13.6923	Open-top chamber	Cropland	390	550	160	≤200	0.343772	0.154151	0.00679611	Microbial biomass
Padhy et al. 2018	58	20.4167	85.9167	26.9951	1588	0.8689	6.2	10.68	0.78	13.6923	Open-top chamber	Cropland	390	550	160	≤200	0.343772	0.247942	0.00373136	Microbial biomass
Radhy et al. 2020	59	20.4528	86.4358	26.8475	1576	0.8879	6.1	13.16	1.07	12.2991	Open-top chamber	Cropland	390	500	110	≤200	0.248461	0.210923	0.0025	Microbial biomass
Kunar et al. 2020	60	20.4167	85.9167	26.9951	1588	0.8689	6.2	10.68	0.78	13.6923	Open-top chamber	Cropland	400	550	150	≤200	0.318454	0.287084	0.00666667	Microbial biomass
Kunar et al. 2020	61	20.4167	85.9167	26.9951	1588	0.8689	6.2	10.68	0.78	13.6923	Open-top chamber	Cropland	400	550	150	≤200	0.318454	0.235006	0.00666667	Microbial biomass
Kunar et al. 2020	62	20.4167	85.9167	26.9951	1588	0.8689	6.2	10.68	0.78	13.6923	Open-top chamber	Cropland	400	550	150	≤200	0.318454	0.263512	0.00666667	Microbial biomass
Kunar et al. 2020	63	20.4167	85.9167	26.9951	1588	0.8689	6.2	10.68	0.78	13.6923	Open-top chamber	Cropland	400	550	150	≤200	0.318454	0.202432	0.00666667	Microbial biomass
Cheng et al. 2011	64	35.717	-78.667	15.4827	1151	0.817	5.5	13.28	1.13	11.7522	FACE	Cropland	380	560	180	≤200	0.387766	0.228138	0.00640637	Microbial biomass
Cheng et al. 2011	65	35.717	-78.667	15.4827	1151	0.817	5.5	13.28	1.13	11.7522	FACE	Cropland	380	560	180	≤200	0.387766	0.0761628	0.00242807	Microbial biomass
Islam et al. 2000	66	39.03	-76.92	12.8328	1134	0.8286	6.2	13.28	0.75	17.7067	Open-top chamber	Cropland	350	500	150	≤200	0.356675	-0.269785	0.00489633	Microbial biomass
Islam et al. 2000	67	39.03	-76.92	12.8328	1134	0.8286	6.2	13.28	0.75	17.7067	Open-top chamber	Cropland	350	500	150	≤200	0.356675	0.151817	0.00489633	Microbial biomass
Islam et al. 2000	68	39.03	-76.92	12.8328	1134	0.8286	6.2	13.28	0.75	17.7067	Open-top chamber	Cropland	350	500	150	≤200	0.356675	0.132703	0.00489633	Microbial biomass
Lu et al. 2016	69	41.517	123.4	8.07412	679	0.5821	6.7	11.3	1.2	9.41667	Open-top chamber	Cropland	342	550	208	>200	0.475108	0.0440695	0.0174871	Microbial biomass
Lu et al. 2016	70	41.517	123.4	8.07412	679	0.5821	6.7	11.3	1.2	9.41667	Open-top chamber	Cropland	342	550	208	>200	0.475108	-0.060458	0.00453606	Microbial biomass
Kanerva et al. 2008	71	60.817	23.467	4.30898	612	0.8931	6.85	11.93	1.3	9.17692	Open-top chamber	Grassland	360	396	36	≤200	0.0953102	-0.0623582	0.0288973	Microbial biomass
Fang et al. 2011	72	41.5	123.4	8.30875	704	0.5859	6.99	10.78	1.23	8.76423	Open-top chamber	Cropland	342	550	208	>200	0.475108	0.287743	0.00800426	Microbial biomass
Fang et al. 2011	73	41.5	123.4	8.30875	704	0.5859	6.99	10.78	1.23	8.76423	Open-top chamber	Cropland	342	550	208	>200	0.475108	-0.0909245	0.0121374	Microbial biomass
Shi et al. 2016	74	31.13	118.96	15.8855	1190	0.9655					Open-top chamber	Cropland	360	560	200	≤200	0.441833	0.496827	0.0107475	Microbial biomass
Lu et al. 2016	75	41.517	123.4	8.07412	679	0.5821	6.7	11.3	1.2	9.41667	Open-top chamber	Cropland	342	550	208	>200	0.475108	-0.0601419	0.0021165	Microbial biomass
Manninen et al. 2010	76	60.817	23.467	4.30898	612	0.8931	6.8	33	0.7	47.1429	Open-top chamber	Grassland	371	480	109	≤200	0.257584	0.112642	0.0137444	Microbial biomass
Larson et al. 2002	77	45.6	-89.5	4.57535	799	0.858	4.7	72.17	4	18.0425	FACE	Forest	360	523	163	≤200	0.373477	0.0870114	0.0231076	Microbial biomass
Loya et al. 2003	78	45.6	-89.5	4.57535	799	0.858	4.7	72.17	4	18.0425	FACE	Forest	350	560	210	>200	0.470004	-0.0278685	0.000730644	Microbial biomass
Shi et al. 2016	79	31.13	118.96	15.8855	1190	0.9655					Open-top chamber	Cropland	360	560	200	≤200	0.441833	0.112186	0.0110827	Microbial biomass
Allard et al. 2005	80	-40.2333	175.267	13.0953	974	0.8276	5.8				FACE	Grassland	350	475	125	≤200	0.305382	-0.0180407	0.011624	Microbial biomass
Allard et al. 2006	81	-40.2333	175.267	13.0953	974	0.8276	5.8	35.2	3.2	11	FACE	Grassland	380	475	95	≤200	0.223144	0.0203792	0.000142102	Microbial biomass
Allard et al. 2006	82	-40.2333	175.267	13.0953	974	0.8276	5.8	35.2	3.2	11	FACE	Grassland	380	475	95	≤200	0.223144	0.102919	0.000108798	Microbial biomass
Allard et al. 2006	83	-40.2333	175.267	13.0953	974	0.8276	5.8	35.2	3.2	11	FACE	Grassland	380	475	95	≤200	0.223144	-0.153185	0.000235165	Microbial biomass
Allard et al. 2006	84	-40.2333	175.267	13.0953	974	0.8276	5.8	35.2	3.2	11	FACE	Grassland	380	475	95	≤200	0.223144	0.0181	0.000156984	Microbial biomass
Allard et al. 2006	85	-40.2333	175.267	13.0953	974	0.8276	5.8	35.2	3.2	11	FACE	Grassland	460	700	240	>200	0.419854	0.081851	0.00015225	Microbial biomass
Allard et al. 2006	86	-40.2333	175.267	13.0953	974	0.8276	5.8	35.2	3.2	11	FACE	Grassland	460	700	240	>200	0.419854	0.16439	9.86502e-05	Microbial biomass
Allard et al. 2006	87	-40.2333	175.267	13.0953	974	0.8276	5.8	35.2	3.2	11	FACE	Grassland	460	700	240	>200	0.419854	0.238674	0.000169022	Microbial biomass
Allard et al. 2006	88	-40.2333	175.267	13.0953	974	0.8276	5.8	35.2	3.2	11	FACE	Grassland	460	700	240	>200	0.419854	0.409959	0.000223126	Microbial biomass
Andresen et al. 2009	89	55.8833	11.9667	7.99235	574	0.8299	5	20.2	2.67	7.56554	FACE	Grassland	350	510	160	≤200	0.376478	-0.4316	0.0874076	Microbial biomass
Andresen et al. 2009	90	55.8833	11.9667	7.99235	574	0.8299	5	11.9	2.76	4.31159	FACE	Grassland	350	510	160	≤200	0.376478	-0.265691	0.0537641	Microbial biomass
Andresen et al. 2009	91	55.8833	11.9667	7.99235	574	0.8299	5	14.96	6.63	2.25641	FACE	Grassland	350	510	160	≤200	0.376478	0.325024	0.0527624	Microbial biomass
Andresen et al. 2009	92	55.8833	11.9667	7.99235	574	0.8299	5	19.67	6.57	2.99391	FACE	Grassland	350	510	160	≤200	0.376478	0.73243	0.0459999	Microbial biomass
Bhattacharyya et al. 2013	93	20.45	85.9333	26.9951	1588	0.8736	6.7	7.7	0.8	9.625	Open-top chamber	Cropland	394	550	156	≤200	0.333567	0.269526	0.00640518	Microbial biomass
Bhattacharyya et al. 2013	94	20.45	85.9333	26.9951	1588	0.8736	6.7	7.7	0.8	9.625	Open-top chamber	Cropland	394	550	156	≤200	0.333567	0.24888	0.00515739	Microbial biomass
Bhattacharyya et al. 2013	95	20.45	85.9333	26.9951	1588	0.8736	6.7	7.7	0.8	9.625	Open-top chamber	Cropland	394	550	156	≤200	0.333567	0.171249	0.00421087	Microbial biomass
Bhattacharyya et al. 2013	96	20.45	85.9333	26.9951	1588	0.8736	6.7	7.7	0.8	9.625	Open-top chamber	Cropland	394	550	156	≤200	0.333567	0.286485	0.00601735	Microbial biomass
Bhattacharyya et al. 2013	97	20.45	85.9333	26.9951	1588	0.8736	6.7	7.7	0.8	9.625	Open-top chamber	Cropland	394	550	156	≤200	0.333567	0.183431	0.00475038	Microbial biomass
Blagodatskaya et al. 2010	98	52.3	10.4333	9.14029	633	0.7522	6.8	11	0.9	12.2222	FACE	Cropland	350	550	200	≤200	0.451985	0.10635	0.00551564	Microbial biomass
Blagodatskaya et al. 2010	99	52.3	10.4333	9.14029	633	0.7522	6.8	11	0.9	12.2222	FACE	Cropland	350	550	200	≤200	0.451985	0.00975617	0.0101316	Microbial biomass
Blagodatskaya et al. 2010	100	48.7167	9.21667	9.23606	744	0.8462	6.8	15.9	1.7	9.35294	FACE	Cropland	380	540	160	≤200	0.351398	0.0784276	0.0104071	Microbial biomass
Carrillo et al. 2016	101	41.1833	-104.9	7.08442	385	0.2431	7	19	1.65	11.5152	Growth chamber	Grassland	400	700	300	>200	0.559616	0.211413	0.00599911	Microbial biomass
Carrillo et al. 2016	102	41.1833	-104.9	7.08442	385	0.2431	7	19	1.65	11.5152	Growth chamber	Grassland	400	700	300	>200	0.559616	-0.0349163	0.0049064	Microbial biomass
Carrillo et al. 2016	103	41.1833	-104.9	7.08442	385	0.2431	7	19	1.65	11.5152	Growth chamber	Grassland	400	700	300	>200	0.559616	0.369293	0.0117714	Microbial biomass
Carrillo et al. 2016	104	41.1833	-104.9	7.08442	385	0.2431	7	19	1.65	11.5152	Growth chamber	Grassland	400	700	300	>200	0.559616	0.583629	0.0280194	Microbial biomass
Deng et al. 2013	105	23.3333	113.5	21.4453	1691	1.3506	5.2	12.09	0.95	12.7263	Open-top chamber	Forest	400	700	300	>200	0.559616	0.239984	0.00198266	Microbial biomass
Deng et al. 2013	106	23.3333	113.5	21.4453	1691	1.3506	5.2	12.09	0.95	12.7263	Open-top chamber	Forest	400	700	300	>200	0.559616	0.193759	0.000808476	Microbial biomass
Deng et al. 2013	107	23.3333	113.5	21.4453	1691	1.3506	5.2	12.09	0.95	12.7263	Open-top chamber	Forest	400	700	300	>200	0.559616	0.209377	0.00213489	Microbial biomass
Deng et al. 2013	108	23.3333	113.5	21.4453	1691	1.3506	5.2	12.09	0.95	12.7263	Open-top chamber	Forest	400	700	300	>200	0.559616	0.435164	0.00649871	Microbial biomass
Ebersberger et al. 2004	109	47.55	7.56667	10.2011	805	0.8144	6.5	39	3.3	11.8182	Growth chamber	Grassland	365	600	235	>200	0.497032	0.0715091	0.00038629	Microbial biomass
Han et al. 2016	110	30.0333	119.25	14.8704	1462	1.3805	5.09	22.1	2.7	8.18519	Growth chamber	Cropland	390	700	310	>200	0.584934	0.0519532	0.0318851	Microbial biomass
Han et al. 2016	111	30.0333	119.25	14.8704	1462	1.3805	5.09	22.1	2.7	8.18519	Growth chamber	Cropland	390	700	310	>200	0.584934	-0.0281945	0.0170749	Microbial biomass
Han et al. 2016	112	30.0333	119.25	14.8704	1462	1.3805	5.09	22.1	2.7	8.18519	Growth chamber	Cropland	390	700	310	>200	0.584934	0.0645987	0.0284643	Microbial biomass
Han et al. 2016	113	30.0333	119.25	14.8704	1462	1.3805	5.09	22.1	2.7	8.18519	Growth chamber	Cropland	390	700	310	>200	0.584934	-0.1581	0.0220151	Microbial biomass
Hungate et al. 1997b	114	37.4	-122.217	13.9379	682	0.4054	6.3	19.93	1.95	10.2205	Open-top chamber	Grassland	400	760	360	>200	0.641854	0.397789	0.00181999	Microbial biomass
Hungate et al. 1997b	115	37.4	-122.217	13.9379	682	0.4054	6.3	19.93	1.95	10.2205	Open-top chamber	Grassland	400	760	360	>200	0.641854	0.0537605	0.00293412	Microbial biomass
Hungate et al. 1997c	116	37.4	-122.217	13.9379	682	0.4054	6.3	19.93	1.95	10.2205	Open-top chamber	Grassland	350	700	350	>200	0.693147	0.329413	0.0040361	Microbial biomass
Hungate et al. 1997c	117	37.4	-122.217	13.9379	682	0.4054	6.3	19.93	1.95	10.2205	Open-top chamber	Grassland	350	700	350	>200	0.693147	0.333911	0.00387819	Microbial biomass
Hungate et al. 2013a	118	28.6333	-80.7	21.9553	1283	0.742	4.5	33.19	3.43	9.67638	Open-top chamber	Forest	400	750	350	>200	0.628609	0.277666	0.00903101	Microbial biomass
Haugwitz et al. 2014	119	55.8833	11.9667	7.99235	574	0.8299	4.5	72.17	4	18.0425	FACE	Grassland	380	510	130	≤200	0.294239	0.128104	0.00642745	Microbial biomass
Haugwitz et al. 2014	120	55.8833	11.9667	7.99235	574	0.8299	4.5	72.17	4	18.0425	FACE	Grassland	380	510	130	≤200	0.294239	-0.401897	0.00160831	Microbial biomass
Haugwitz et al. 2014	121	55.8833	11.9667	7.99235	574	0.8299	4.5	72.17	4	18.0425	FACE	Grassland	380	510	130	≤200	0.294239	0.0383988	0.00715866	Microbial biomass
Haugwitz et al. 2014	122	55.8833	11.9667	7.99235	574	0.8299	4.5	72.17	4	18.0425	FACE	Grassland	380	510	130	≤200	0.294239	-0.0710219	0.00343831	Microbial biomass
Islam et al. 2000	123	38.9833	-76.9333	13.508	1093	0.7962	6.1		0.75		Open-top chamber	Cropland	355	500	145	≤200	0.34249	0.132703	0.0171245	Microbial biomass
Islam et al. 2000	124	38.9833	-76.9333	13.508	1093	0.7962	6.1		0.75		Open-top chamber	Cropland	355	500	145	≤200	0.34249	0.133811	0.00766067	Microbial biomass
Niklaus, 1998	125	47.55	7.56667	10.2011	805	0.8144	7.5	3.9	0.33	11.8182	Growth chamber	Grassland	360	600	240	>200	0.510826	0.0577588	0.00790351	Microbial biomass
Niklaus, 1998	126	47.55	7.56667	10.2011	805	0.8144	7.5	3.9	0.33	11.8182	Growth chamber	Grassland	360	600	240	>200	0.510826	0.144757	0.0293866	Microbial biomass
Niklaus, 1998	127	47.55	7.56667	10.2011	805	0.8144	7.5	3.9	0.33	11.8182	Growth chamber	Grassland	360	600	240	>200	0.510826	0.000865146	0.0487237	Microbial biomass
Niklaus et al. 2001	128	47.55	7.56667	10.2011	805	0.8144	7.5	3.9	0.33	11.8182	Growth chamber	Grassland	360	600	240	>200	0.510826	-0.00761071	0.000652932	Microbial biomass
Niklaus et al. 2003	129	47.55	7.56667	10.2011	805	0.8144	7.5	3.9	0.33	11.8182	Growth chamber	Grassland	360	600	240	>200	0.510826	-0.00913944	0.000592941	Microbial biomass
Phillips et al. 2011	130	35.9667	-79.0833	14.9996	1167	0.8253	5.6	13.28	1.13	11.7522	FACE	Forest	370	570	200	≤200	0.432133	0.378043	0.0121204	Microbial biomass
Phillips et al. 2011	131	35.9667	-79.0833	14.9996	1167	0.8253	5.6	13.28	1.13	11.7522	FACE	Forest	370	570	200	≤200	0.432133	0.0474333	0.00530551	Microbial biomass
Phillips et al. 2011	132	35.9667	-79.0833	14.9996	1167	0.8253	5.6	13.28	1.13	11.7522	FACE	Forest	370	570	200	≤200	0.432133	0.00317293	0.00763785	Microbial biomass
Phillips et al. 2011	133	35.9667	-79.0833	14.9996	1167	0.8253	5.6	13.28	1.13	11.7522	FACE	Forest	370	570	200	≤200	0.432133	0.607349	0.0126404	Microbial biomass
Rakshit et al. 2012	134	28.6167	77.2167	25.1306	734	0.3631	8.2	12.6	1.2	10.5	Growth chamber	Cropland	370	650	280	>200	0.563469	0.165651	0.00802516	Microbial biomass
Rakshit et al. 2012	135	28.6167	77.2167	25.1306	734	0.3631	8.2	12.6	1.2	10.5	Growth chamber	Cropland	370	650	280	>200	0.563469	0.538896	0.0187608	Microbial biomass
Rakshit et al. 2012	136	28.6167	77.2167	25.1306	734	0.3631	8.2	12.6	1.2	10.5	Growth chamber	Cropland	370	650	280	>200	0.563469	0.0314251	0.008956	Microbial biomass
Rakshit et al. 2012	137	28.6167	77.2167	25.1306	734	0.3631	8.2	12.6	1.2	10.5	Growth chamber	Cropland	370	650	280	>200	0.563469	0.380414	0.00913769	Microbial biomass
Williams et al. 2000	138	39.2	-96.5833	12.291	877	0.5703	6.7	38.2	3.23	11.8266	Open-top chamber	Grassland	380	760	380	>200	0.693147	0.0150919	0.00681439	Microbial biomass
Williams et al. 2000	139	39.2	-96.5833	12.291	877	0.5703	6.7	38.2	3.23	11.8266	Open-top chamber	Grassland	380	760	380	>200	0.693147	0.0681163	0.00541605	Microbial biomass
Hu et al. 2017	1	32.5986	119.7	15.1848	968	0.767	6.3	14.36	1.4	10.2571	FACE	Cropland	350	550	200	≤200	0.451985	-0.00919904	0.0698813	Microbial biomass
Hu et al. 2017	2	32.5986	119.7	15.1848	968	0.767	6.3	14.36	1.4	10.2571	FACE	Cropland	350	550	200	≤200	0.451985	-0.0782746	0.115577	Microbial biomass
Hu et al. 2017	3	32.5986	119.7	15.1848	968	0.767	6.3	14.36	1.4	10.2571	FACE	Cropland	350	550	200	≤200	0.451985	0.109761	0.0145645	Microbial biomass
Hu et al. 2017	4	32.5986	119.7	15.1848	968	0.767	6.3	14.36	1.4	10.2571	FACE	Cropland	350	550	200	≤200	0.451985	0.156408	0.0137263	Microbial biomass
Hu et al. 2017	5	32.5986	119.7	15.1848	968	0.767	6.3	14.36	1.4	10.2571	FACE	Cropland	350	550	200	≤200	0.451985	0.0840531	0.0130597	Microbial biomass
Hu et al. 2017	6	32.5986	119.7	15.1848	968	0.767	6.3	14.36	1.4	10.2571	FACE	Cropland	350	550	200	≤200	0.451985	0.164861	0.0392236	Microbial biomass
Hu et al. 2017	7	32.5986	119.7	15.1848	968	0.767	6.3	14.36	1.4	10.2571	FACE	Cropland	350	550	200	≤200	0.451985	0.169211	0.00951397	Microbial biomass
Hu et al. 2017	8	32.5986	119.7	15.1848	968	0.767	6.3	14.36	1.4	10.2571	FACE	Cropland	350	550	200	≤200	0.451985	0.156777	0.00727314	Microbial biomass
Xiong et al. 2021	13	31.5	120.55	15.9918	951	0.7538	6.3	14.36	1.4	10.2571	FACE	Cropland	350	500	150	≤200	0.356675	-0.098949	0.0155935	Microbial biomass
Xiong et al. 2021	14	31.5	120.55	15.9918	951	0.7538	6.3	14.36	1.4	10.2571	FACE	Cropland	350	500	150	≤200	0.356675	0.0800971	0.0102428	Microbial biomass
Xiong et al. 2021	15	31.5	120.55	15.9918	951	0.7538	6.3	14.36	1.4	10.2571	FACE	Cropland	350	500	150	≤200	0.356675	0.214004	0.0141159	Microbial biomass
Duan et al. 2015	16	36.6	101.8	5.39177	397	0.2875		18.3	1.18	15.5085	Growth chamber	Forest	350	700	350	>200	0.693147	-0.0695898	0.00956965	Microbial biomass
Duan et al. 2015	17	36.6	101.8	5.39177	397	0.2875		18.2	1.24	14.6774	Growth chamber	Forest	350	700	350	>200	0.693147	0.20134	0.00298479	Microbial biomass
Duan et al. 2015	18	36.6	101.8	5.39177	397	0.2875		17.9	1.04	17.2115	Growth chamber	Forest	350	700	350	>200	0.693147	-1.22069	0.0193324	Microbial biomass
dam et al. 2015	19	55.8833	11.9667	7.99235	574	0.8299	4.7	72.17	4	18.0425	FACE	Forest	380	510	130	≤200	0.294239	0.292575	0.0047328	Microbial biomass
Wang et al. 2020	20	30.3	114.25	17.0442	1287	1.0449	5.2	0.86	0.12	7.16667	Growth chamber	Cropland	400	800	400	>200	0.693147	0.334346	0.00300691	Microbial biomass
Xiao et al. 2019	21	36.9	109.3	9.0311	475	0.3404	7.9	9.06	0.93	9.74194	Growth chamber	Grassland	350	750	400	>200	0.76214	0.0417315	0.00504826	Microbial biomass
He et al. 2010	25	37.43	-78.66	13.513	1113	0.8463	5.2	13.28	1.13	11.7522	FACE	Grassland	368	560	192	≤200	0.419854	0.492661	0.0140277	Microbial biomass
Kassem et al. 2008	26	33.88	-118.41	17.7449	321	0	6.5	17.43	1.49	11.698	Growth chamber	grassland	370	700	330	>200	0.637577	0.0284123	0.00291788	Microbial biomass
Haase et al. 2008	#REF!										Growth chamber	Cropland	400	800	400	>200	0.693147	-0.0651393	0.0154505	Microbial biomass
Chung et al. 2007	28	45.34	-92.55	6.01527	789	0.766	6	15.99	1.69	9.46154	FACE	grassland	360	560	200	≤200	0.441833	-0.223885	0.0271903	Microbial biomass
Chung et al. 2007	29	45.34	-92.55	6.01527	789	0.766	6	15.99	1.69	9.46154	FACE	grassland	360	560	200	≤200	0.441833	0.247732	0.0445762	Microbial biomass
Chung et al. 2007	30	45.34	-92.55	6.01527	789	0.766	6	15.99	1.69	9.46154	FACE	grassland	360	560	200	≤200	0.441833	0.167777	0.0657663	Microbial biomass
Chung et al. 2007	31	45.34	-92.55	6.01527	789	0.766	6	15.99	1.69	9.46154	FACE	grassland	360	560	200	≤200	0.441833	0.356827	0.0382304	Microbial biomass
Kandeler et al. 2008	32	40.6667	-104.75	9.36131	367	0.2143	7	14.18	1.36	10.4265	Growth chamber	grassland	360	720	360	>200	0.693147	0.125034	0.00861821	Microbial biomass
Xiao et al. 2017	37	36.8583	109.323	9.0311	475	0.3468	7.9	1.5239	0.18311	8.32232	Growth chamber	Cropland	400	800	400	>200	0.693147	-3.83299e-05	0.0052466	Microbial biomass
Xiao et al. 2017	38	36.8583	109.323	9.0311	475	0.3468	7.9	1.4897	0.18949	7.86163	Growth chamber	Cropland	400	800	400	>200	0.693147	-0.0366951	0.00875219	Microbial biomass
Xiao et al. 2017	39	36.8583	109.323	9.0311	475	0.3468	7.9	1.51	0.18	8.38889	Growth chamber	Cropland	400	800	400	>200	0.693147	0.00932031	0.00503914	Microbial biomass
Xiao et al. 2017	40	36.8583	109.323	9.0311	475	0.3468	7.9	1.48	0.19	7.78947	Growth chamber	Cropland	400	800	400	>200	0.693147	-0.0514277	0.0103504	Microbial biomass
Paterson et al. 1996	#REF!										Growth chamber	Cropland	450	720	270	>200	0.470004	-1.28785	0.004	Microbial biomass
Paterson et al. 1996	#REF!										Growth chamber	Grassland	450	720	270	>200	0.470004	-0.672094	0.004	Microbial biomass
Paterson et al. 1996	#REF!										Growth chamber	Grassland	450	720	270	>200	0.470004	-0.336472	0.004	Microbial biomass
Eisenhauer et al. 2012	46	43.67	-93.001	6.92983	794	0.7283	6.2	21.42	2.02	10.604	FACE	grassland	350	530	180	≤200	0.414944	0.248458	0.0136642	Microbial biomass
Manninen et al. 2010	51	60.8167	23.4667	4.30898	612	0.8922	7.1	11.93	1.3	9.17692	Open-top chamber	Grassland	350	390	40	≤200	0.108214	0.04511	0.10282	Microbial biomass
Manninen et al. 2010	52	60.8167	23.4667	4.30898	612	0.8922	7.1	11.93	1.3	9.17692	Open-top chamber	Grassland	350	390	40	≤200	0.108214	0.231835	0.318417	Microbial biomass
Blagodatskaya et al. 2010	55	52.3	10.4333	9.14029	633	0.7522	6	15.99	1.69	9.46154	FACE	Forest	350	550	200	≤200	0.451985	0.10635	0.00666667	Microbial biomass
Blagodatskaya et al. 2010	56	52.3	10.4333	9.14029	633	0.7522	6	15.99	1.69	9.46154	FACE	Forest	350	550	200	≤200	0.451985	0.00975617	0.00666667	Microbial biomass
Blagodatskaya et al. 2010	57	48.7167	9.21667	9.23606	744	0.8462	6.3	18.89	1.84	10.2663	FACE	Forest	380	540	160	≤200	0.351398	0.0784276	0.004	Microbial biomass
Blagodatskaya et al. 2010	58	32.5667	-110.85	18.5868	453	0.1835	7	6.44	0.73	8.82192	FACE	Forest	400	800	400	>200	0.693147	0.839059	0.00666667	Microbial biomass
Blagodatskaya et al. 2010	59	32.5667	-110.85	18.5868	453	0.1835	7	6.44	0.73	8.82192	FACE	Forest	400	1200	800	>200	1.09861	0.0841921	0.00666667	Microbial biomass
Kanerva et al. 2008	61	60.8167	23.4667	4.30898	612	0.8922	7.1	11.93	1.3	9.17692	Open-top chamber	grassland	350	450	100	≤200	0.251314	0.0968334	0.00594372	Microbial biomass
Denef et al. 2007	65	50.5333	8.68333	9.09533	681	0.7503	8	10.54	1.02	10.3333	FACE	grassland	350	540	190	≤200	0.433636	-0.0374556	0.024516	Microbial biomass
Janus et al. 2005	86	45.5667	-84.6667	6.07875	807	0.811	4.7	72.17	4	18.0425	Open-top chamber	Forest	360	720	360	>200	0.693147	0.0565548	0.00743334	Microbial biomass
Janus et al. 2005	87	45.5667	-84.6667	6.07875	807	0.811	4.7	72.17	4	18.0425	Open-top chamber	Forest	360	720	360	>200	0.693147	-0.0694905	0.026258	Microbial biomass
Søe et al. 2004	94	52.3	10.4333	9.14029	633	0.7627	6	15.99	1.69	9.46154	FACE	Cropland	384	549.9	165.9	≤200	0.359094	0.0877851	0.00435661	Microbial biomass
Søe et al. 2004	95	52.3	10.4333	9.14029	633	0.7627	6	15.99	1.69	9.46154	FACE	Cropland	367.5	549.4	181.9	≤200	0.402103	-0.0024068	0.00237742	Microbial biomass
Søe et al. 2004	96	52.3	10.4333	9.14029	633	0.7627	6	15.99	1.69	9.46154	FACE	Cropland	367.5	549.4	181.9	≤200	0.402103	0.121313	0.00566237	Microbial biomass
Kandeler et al. 1998	#REF!										Growth chamber	Grassland	350	550	200	≤200	0.451985	-0.148863	0.0428751	Microbial biomass
Kandeler et al. 1998	#REF!										Growth chamber	Grassland	350	550	200	≤200	0.451985	-0.102609	0.0496188	Microbial biomass
Kandeler et al. 1998	#REF!										Growth chamber	Grassland	350	550	200	≤200	0.451985	0.701355	0.0365761	Microbial biomass
Mitchell et al. 2003	#REF!										FACE	Grassland	360	560	200	≤200	0.441833	0.611921	0.0806625	Microbial biomass
Mitchell et al. 2003	#REF!										FACE	Grassland	360	560	200	≤200	0.441833	0.212672	0.0546126	Microbial biomass
Mitchell et al. 2003	#REF!										FACE	Grassland	360	560	200	≤200	0.441833	-0.256643	0.0761296	Microbial biomass
Mitchell et al. 2003	#REF!										FACE	Grassland	360	560	200	≤200	0.441833	0.0813515	0.0208436	Microbial biomass
Mitchell et al. 2003	#REF!										FACE	Grassland	360	560	200	≤200	0.441833	-0.189978	0.0544946	Microbial biomass
Wiemken et al. 2001OTC	124	46.99	7.91	6.51802	1379	1.6312	5.1	20.54	1.83	11.224	Open-top chamber	Forest	366	566	200	≤200	0.435961	0.0438976	0.0243735	Microbial biomass
Wiemken et al. 2001	125	46.99	7.91	6.51802	1379	1.6312	5.1	20.54	1.83	11.224	Open-top chamber	Forest	366	566	200	≤200	0.435961	0.291003	0.0268404	Microbial biomass
Liu et al. 2015	131	23.1794	113.353	21.4453	1691	1.3118	6.3	14.36	1.4	10.2571	Open-top chamber	Forest	410	700	290	>200	0.534923	-0.0148521	0.299528	Microbial biomass
Liu et al. 2015	132	23.1794	113.353	21.4453	1691	1.3118	6.3	14.36	1.4	10.2571	Open-top chamber	Forest	410	700	290	>200	0.534923	-0.163039	0.206012	Microbial biomass
Hagedorn et al. 2013	133	47.4667	7.5	8.63652	1033	1.4397	7.1	11.93	1.3	9.17692	FACE	Forest	370	572.5	202.5	>200	0.43651	-0.0309515	0.00736002	Microbial biomass
Baronti et al. 2008	136	43.2833	11.6	13.588	734	0.6123	7.3	14.35	1.44	9.96528	FACE	grassland	350	550	200	≤200	0.451985	-0.33914	0.13775	Microbial biomass
Baronti et al. 2008	137	43.2833	11.6	13.588	734	0.6123	7.3	14.35	1.44	9.96528	FACE	grassland	350	550	200	≤200	0.451985	-0.335554	0.158397	Microbial biomass
Ebersberger et al. 2004	138	47.55	7.56667	10.2011	805	0.8144					FACE	grassland	365	600	235	>200	0.497032	-0.211736	0.0188312	Microbial biomass
Ebersberger et al. 2004	139	47.55	7.56667	10.2011	805	0.8144					FACE	grassland	365	600	235	>200	0.497032	-0.0225342	0.0104744	Microbial biomass
Niklaus er al. 2003	140	47.55	7.56667	10.2011	805	0.8144					Growth chamber	grassland	360	600	240	>200	0.510826	0.052835	0.00482771	Microbial biomass
Li et al. 2013	#REF!										Growth chamber	Cropland	350	800	450	>200	0.826679	0.0280009	0.00984952	Microbial biomass
Li et al. 2013	#REF!										Growth chamber	Cropland	350	800	450	>200	0.826679	0.169032	0.0124938	Microbial biomass
Li et al. 2013	#REF!										Growth chamber	Cropland	350	800	450	>200	0.826679	0.0529013	0.0118832	Microbial biomass

## Sheet: Fungal biomass
Citation	obs	Lat	Long	MAT	MAP	AI	pH	SOC	TN	CN	Method	Landuse	aCO2	eCO2	∆CO2	CO2 magnitude	ln(E/A)	lnRR	Var	Variable
Hu et al. 2017	1	32.5986	119.7	15.1848	968	0.767	6.3	14.36	1.4	10.2571	FACE	Cropland	350	550	200	≤200	0.451985	0.139189	0.0681727	Fungal biomass
Hu et al. 2017	2	32.5986	119.7	15.1848	968	0.767	6.3	14.36	1.4	10.2571	FACE	Cropland	350	550	200	≤200	0.451985	-0.079793	0.148187	Fungal biomass
Hu et al. 2017	3	32.5986	119.7	15.1848	968	0.767	6.3	14.36	1.4	10.2571	FACE	Cropland	350	550	200	≤200	0.451985	0.105119	0.0253025	Fungal biomass
Hu et al. 2017	4	32.5986	119.7	15.1848	968	0.767	6.3	14.36	1.4	10.2571	FACE	Cropland	350	550	200	≤200	0.451985	0.211985	0.0296474	Fungal biomass
Hu et al. 2017	5	32.5986	119.7	15.1848	968	0.767	6.3	14.36	1.4	10.2571	FACE	Cropland	350	550	200	≤200	0.451985	0.356923	0.0138409	Fungal biomass
Hu et al. 2017	6	32.5986	119.7	15.1848	968	0.767	6.3	14.36	1.4	10.2571	FACE	Cropland	350	550	200	≤200	0.451985	0.232736	0.0419603	Fungal biomass
Hu et al. 2017	7	32.5986	119.7	15.1848	968	0.767	6.3	14.36	1.4	10.2571	FACE	Cropland	350	550	200	≤200	0.451985	0.248651	0.04024	Fungal biomass
Hu et al. 2017	8	32.5986	119.7	15.1848	968	0.767	6.3	14.36	1.4	10.2571	FACE	Cropland	350	550	200	≤200	0.451985	0.329504	0.0456912	Fungal biomass
Sun et al. 2017	9	42.4	128.1	2.77213	683	0.7591	6	28.2	2	14.1	Open-top chamber	Forest	350	530	180	≤200	0.414944	0.0372714	0.00814784	Fungal biomass
Sun et al. 2017	10	42.4	128.1	2.77213	683	0.7591	6	28.8	2.2	13.0909	Open-top chamber	Forest	350	530	180	≤200	0.414944	0.175449	0.0628944	Fungal biomass
Sun et al. 2017	11	42.4	128.1	2.77213	683	0.7591	6	28.8	2.2	13.0909	Open-top chamber	Forest	350	530	180	≤200	0.414944	0.0256424	0.0367349	Fungal biomass
Sun et al. 2017	12	42.4	128.1	2.77213	683	0.7591	6	28.9	2.2	13.1364	Open-top chamber	Forest	350	530	180	≤200	0.414944	0.0750352	0.00198108	Fungal biomass
Xiong et al. 2021	13	31.5	120.55	15.9918	951	0.7538	6.3	14.36	1.4	10.2571	FACE	Cropland	350	500	150	≤200	0.356675	-0.0779965	0.0310014	Fungal biomass
Xiong et al. 2021	14	31.5	120.55	15.9918	951	0.7538	6.3	14.36	1.4	10.2571	FACE	Cropland	350	500	150	≤200	0.356675	0.0935875	0.00536259	Fungal biomass
Xiong et al. 2021	15	31.5	120.55	15.9918	951	0.7538	6.3	14.36	1.4	10.2571	FACE	Cropland	350	500	150	≤200	0.356675	0.0260275	0.00907088	Fungal biomass
Duan et al. 2015	16	36.6	101.8	5.39177	397	0.2875		18.3	1.18	15.5085	Growth chamber	Forest	350	700	350	>200	0.693147	0.045082	0.0481624	Fungal biomass
Duan et al. 2015	17	36.6	101.8	5.39177	397	0.2875		18.2	1.24	14.6774	Growth chamber	Forest	350	700	350	>200	0.693147	-0.0390065	0.0721064	Fungal biomass
Duan et al. 2015	18	36.6	101.8	5.39177	397	0.2875		17.9	1.04	17.2115	Growth chamber	Forest	350	700	350	>200	0.693147	-0.96221	0.0770952	Fungal biomass
Wang et al. 2020	20	30.3	114.25	17.0442	1287	1.0449	5.2	0.86	0.12	7.16667	Growth chamber	Cropland	400	800	400	>200	0.693147	0.433568	0.0181195	Fungal biomass
Xiao et al. 2019	21	36.9	109.3	9.0311	475	0.3404	7.9	9.06	0.93	9.74194	Growth chamber	Grassland	350	750	400	>200	0.76214	0.317157	0.065674	Fungal biomass
Parrent et al. 2007	22										FACE	Forest	350	550	200	≤200	0.451985	0.0864712	0.0146679	Fungal biomass
He et al. 2010	25	37.43	-78.66	13.513	1113	0.8463	5.2	13.28	1.13	11.7522	FACE	Grassland	368	560	192	≤200	0.419854	0.137241	0.0352355	Fungal biomass
Haase et al. 2008	27										Growth chamber	Cropland	400	800	400	>200	0.693147	-0.0198026	0.0161515	Fungal biomass
Kandeler et al. 2008	32	40.6667	-104.75	9.36131	367	0.2143	7	14.18	1.36	10.4265	Growth chamber	grassland	360	720	360	>200	0.693147	0.0093634	0.0296899	Fungal biomass
Xiao et al. 2017	37	36.8583	109.323	9.0311	475	0.3468	7.9	1.5239	0.18311	8.32232	Growth chamber	Cropland	400	800	400	>200	0.693147	0.0393363	0.324986	Fungal biomass
Xiao et al. 2017	38	36.8583	109.323	9.0311	475	0.3468	7.9	1.4897	0.18949	7.86163	Growth chamber	Cropland	400	800	400	>200	0.693147	-0.1234	0.0280426	Fungal biomass
Xiao et al. 2017	39	36.8583	109.323	9.0311	475	0.3468	7.9	1.51	0.18	8.38889	Growth chamber	Cropland	400	800	400	>200	0.693147	0.323822	0.0568308	Fungal biomass
Xiao et al. 2017	40	36.8583	109.323	9.0311	475	0.3468	7.9	1.48	0.19	7.78947	Growth chamber	Cropland	400	800	400	>200	0.693147	-0.109032	0.0525493	Fungal biomass
Cheng et al.2011	47	35.7167	-78.6667	15.4827	1151	0.8174	5.2	13.28	1.13	11.7522	Open-top chamber	Cropland	388	547	159	≤200	0.343443	0.0786763	0.00388825	Fungal biomass
Cheng et al.2011	48	35.7167	-78.6667	15.4827	1151	0.8174	5.2	13.28	1.13	11.7522	Open-top chamber	Cropland	388	547	159	≤200	0.343443	0.0626744	0.00147431	Fungal biomass
Cheng et al.2011	49	35.7167	-78.6667	15.4827	1151	0.8174	5.2	13.28	1.13	11.7522	Open-top chamber	Cropland	388	547	159	≤200	0.343443	0.196597	0.00392895	Fungal biomass
Cheng et al.2011	50	35.7167	-78.6667	15.4827	1151	0.8174	5.2	13.28	1.13	11.7522	Open-top chamber	Cropland	388	547	159	≤200	0.343443	0.337691	0.00761888	Fungal biomass
Manninen et al. 2010	51	60.8167	23.4667	4.30898	612	0.8922	7.1	11.93	1.3	9.17692	Open-top chamber	Grassland	350	390	40	≤200	0.108214	-0.00375517	0.342279	Fungal biomass
Manninen et al. 2010	52	60.8167	23.4667	4.30898	612	0.8922	7.1	11.93	1.3	9.17692	Open-top chamber	Grassland	350	390	40	≤200	0.108214	0.571344	0.752712	Fungal biomass
Feng et al. 2010	54	35.9667	-79.0833	14.9996	1167	0.8253	5.2	13.28	1.13	11.7522	FACE	Forest	365	565	200	≤200	0.436928	-0.204794	0.0550057	Fungal biomass
Denef et al. 2007	66	50.5333	8.68333	9.09533	681	0.7503	8	10.54	1.02	10.3333	FACE	grassland	350	540	190	≤200	0.433636	-0.0627637	0.158374	Fungal biomass
Denef et al. 2007	67	50.5333	8.68333	9.09533	681	0.7503	8	10.54	1.02	10.3333	FACE	grassland	350	540	190	≤200	0.433636	0.0978651	0.0979642	Fungal biomass
Hungate et al. 2000	89	37.44	-122.18	13.9379	682	0.2969	6.3	19.93	1.95	10.2205	Open-top chamber	grassland	350	700	350	>200	0.693147	0.184571	0.000856707	Fungal biomass
Hungate et al. 2000	90	37.44	-122.18	13.9379	682	0.2969	6.3	19.93	1.95	10.2205	Open-top chamber	grassland	350	700	350	>200	0.693147	0.434246	0.176001	Fungal biomass
Hungate et al. 2000	91	37.44	-122.18	13.9379	682	0.2969	6.3	19.93	1.95	10.2205	Open-top chamber	grassland	350	700	350	>200	0.693147	-0.144581	0.0133356	Fungal biomass
Hungate et al. 2000	92	37.44	-122.18	13.9379	682	0.2969	6.3	19.93	1.95	10.2205	Open-top chamber	grassland	350	700	350	>200	0.693147	0.887303	0.66786	Fungal biomass
Kandeler et al. 1998	97										Growth chamber	Grassland	350	550	200	≤200	0.451985	0.510826	0.0377778	Fungal biomass
Kandeler et al. 1998	98										Growth chamber	Grassland	350	550	200	≤200	0.451985	0.548566	0.474252	Fungal biomass
Kandeler et al. 1998	99										Growth chamber	Grassland	350	550	200	≤200	0.451985	0.450416	0.21935	Fungal biomass
Kampichler et al. 1998	105										Growth chamber	Grassland	350	550	200	≤200	0.451985	-0.105594	0.0433343	Fungal biomass
Ebersberger et al. 2004	138	47.55	7.56667	10.2011	805	0.8144					FACE	grassland	365	600	235	>200	0.497032	-0.148017	0.026108	Fungal biomass
Ebersberger et al. 2004	139	47.55	7.56667	10.2011	805	0.8144					FACE	grassland	365	600	235	>200	0.497032	0.046393	0.0108401	Fungal biomass

## Sheet: Bacterial biomass
Citation	obs	Lat	Long	MAT	MAP	AI	pH	SOC	TN	CN	Method	Landuse	aCO2	eCO2	∆CO2	CO2 magnitude	ln(E/A)	lnRR	Var	Variable
Hu et al. 2017	1	32.5986	119.7	15.1848	968	0.767	6.3	14.36	1.4	10.2571	FACE	Cropland	350	550	200	≤200	0.451985	-0.00123273	0.0664861	Bacterial biomass
Hu et al. 2017	2	32.5986	119.7	15.1848	968	0.767	6.3	14.36	1.4	10.2571	FACE	Cropland	350	550	200	≤200	0.451985	-0.0666867	0.121604	Bacterial biomass
Hu et al. 2017	3	32.5986	119.7	15.1848	968	0.767	6.3	14.36	1.4	10.2571	FACE	Cropland	350	550	200	≤200	0.451985	0.121553	0.0175859	Bacterial biomass
Hu et al. 2017	4	32.5986	119.7	15.1848	968	0.767	6.3	14.36	1.4	10.2571	FACE	Cropland	350	550	200	≤200	0.451985	0.130612	0.0125942	Bacterial biomass
Hu et al. 2017	5	32.5986	119.7	15.1848	968	0.767	6.3	14.36	1.4	10.2571	FACE	Cropland	350	550	200	≤200	0.451985	-0.015664	0.012965	Bacterial biomass
Hu et al. 2017	6	32.5986	119.7	15.1848	968	0.767	6.3	14.36	1.4	10.2571	FACE	Cropland	350	550	200	≤200	0.451985	0.179937	0.0396815	Bacterial biomass
Hu et al. 2017	7	32.5986	119.7	15.1848	968	0.767	6.3	14.36	1.4	10.2571	FACE	Cropland	350	550	200	≤200	0.451985	0.0982645	0.00881884	Bacterial biomass
Hu et al. 2017	8	32.5986	119.7	15.1848	968	0.767	6.3	14.36	1.4	10.2571	FACE	Cropland	350	550	200	≤200	0.451985	0.0661875	0.0155766	Bacterial biomass
Sun et al. 2017	9	42.4	128.1	2.77213	683	0.7591	6	28.2	2	14.1	Open-top chamber	Forest	350	530	180	≤200	0.414944	0.00452148	0.00167861	Bacterial biomass
Sun et al. 2017	10	42.4	128.1	2.77213	683	0.7591	6	28.8	2.2	13.0909	Open-top chamber	Forest	350	530	180	≤200	0.414944	0.13632	0.0131133	Bacterial biomass
Sun et al. 2017	11	42.4	128.1	2.77213	683	0.7591	6	28.8	2.2	13.0909	Open-top chamber	Forest	350	530	180	≤200	0.414944	0.343075	0.015533	Bacterial biomass
Sun et al. 2017	12	42.4	128.1	2.77213	683	0.7591	6	28.9	2.2	13.1364	Open-top chamber	Forest	350	530	180	≤200	0.414944	0.104671	0.0045278	Bacterial biomass
Xiong et al. 2021	13	31.5	120.55	15.9918	951	0.7538	6.3	14.36	1.4	10.2571	FACE	Cropland	350	500	150	≤200	0.356675	-0.0301886	0.0146283	Bacterial biomass
Xiong et al. 2021	14	31.5	120.55	15.9918	951	0.7538	6.3	14.36	1.4	10.2571	FACE	Cropland	350	500	150	≤200	0.356675	0.252714	0.00559113	Bacterial biomass
Xiong et al. 2021	15	31.5	120.55	15.9918	951	0.7538	6.3	14.36	1.4	10.2571	FACE	Cropland	350	500	150	≤200	0.356675	0.0728254	0.00415965	Bacterial biomass
Duan et al. 2015	16	36.6	101.8	5.39177	397	0.2875		18.3	1.18	15.5085	Growth chamber	Forest	350	700	350	>200	0.693147	-0.153016	0.00525219	Bacterial biomass
Duan et al. 2015	17	36.6	101.8	5.39177	397	0.2875		18.2	1.24	14.6774	Growth chamber	Forest	350	700	350	>200	0.693147	0.183282	0.00528243	Bacterial biomass
Duan et al. 2015	18	36.6	101.8	5.39177	397	0.2875		17.9	1.04	17.2115	Growth chamber	Forest	350	700	350	>200	0.693147	-0.613583	0.00405823	Bacterial biomass
Xiao et al. 2019	21	36.9	109.3	9.0311	475	0.3404	7.9	9.06	0.93	9.74194	Growth chamber	Grassland	350	750	400	>200	0.76214	0.0430649	0.0119465	Bacterial biomass
He et al. 2010	25	37.43	-78.66	13.513	1113	0.8463	5.2	13.28	1.13	11.7522	FACE	Grassland	368	560	192	≤200	0.419854	0.857008	0.0232371	Bacterial biomass
Haase et al. 2008	27										Growth chamber	Cropland	400	800	400	>200	0.693147	-0.0787809	0.0199127	Bacterial biomass
Kandeler et al. 2008	32	40.6667	-104.75	9.36131	367	0.2143	7	14.18	1.36	10.4265	Growth chamber	grassland	360	720	360	>200	0.693147	0.0666277	0.00754251	Bacterial biomass
Xiao et al. 2017	37	36.8583	109.323	9.0311	475	0.3468	7.9	1.5239	0.18311	8.32232	Growth chamber	Cropland	400	800	400	>200	0.693147	0.0383803	0.00558515	Bacterial biomass
Xiao et al. 2017	38	36.8583	109.323	9.0311	475	0.3468	7.9	1.4897	0.18949	7.86163	Growth chamber	Cropland	400	800	400	>200	0.693147	0.0346606	0.0137877	Bacterial biomass
Xiao et al. 2017	39	36.8583	109.323	9.0311	475	0.3468	7.9	1.51	0.18	8.38889	Growth chamber	Cropland	400	800	400	>200	0.693147	0.0582454	0.00917528	Bacterial biomass
Xiao et al. 2017	40	36.8583	109.323	9.0311	475	0.3468	7.9	1.48	0.19	7.78947	Growth chamber	Cropland	400	800	400	>200	0.693147	0.0187035	0.0153241	Bacterial biomass
Cheng et al.2011	47	35.7167	-78.6667	15.4827	1151	0.8174	5.2	13.28	1.13	11.7522	Open-top chamber	Cropland	388	547	159	≤200	0.343443	0.116385	0.00106261	Bacterial biomass
Cheng et al.2011	48	35.7167	-78.6667	15.4827	1151	0.8174	5.2	13.28	1.13	11.7522	Open-top chamber	Cropland	388	547	159	≤200	0.343443	0.149088	0.000340828	Bacterial biomass
Cheng et al.2011	49	35.7167	-78.6667	15.4827	1151	0.8174	5.2	13.28	1.13	11.7522	Open-top chamber	Cropland	388	547	159	≤200	0.343443	0.103028	0.00126732	Bacterial biomass
Cheng et al.2011	50	35.7167	-78.6667	15.4827	1151	0.8174	5.2	13.28	1.13	11.7522	Open-top chamber	Cropland	388	547	159	≤200	0.343443	0.147717	0.00165832	Bacterial biomass
Manninen et al. 2010	51	60.8167	23.4667	4.30898	612	0.8922	7.1	11.93	1.3	9.17692	Open-top chamber	Grassland	350	390	40	≤200	0.108214	0.0755187	0.091211	Bacterial biomass
Manninen et al. 2010	52	60.8167	23.4667	4.30898	612	0.8922	7.1	11.93	1.3	9.17692	Open-top chamber	Grassland	350	390	40	≤200	0.108214	0.224646	0.525466	Bacterial biomass
Hungate et al. 2000	89	37.44	-122.18	13.9379	682	0.2969	6.3	19.93	1.95	10.2205	Open-top chamber	grassland	350	700	350	>200	0.693147	0.195448	0.00144324	Bacterial biomass
Hungate et al. 2000	90	37.44	-122.18	13.9379	682	0.2969	6.3	19.93	1.95	10.2205	Open-top chamber	grassland	350	700	350	>200	0.693147	0.106559	0.00129577	Bacterial biomass
Hungate et al. 2000	91	37.44	-122.18	13.9379	682	0.2969	6.3	19.93	1.95	10.2205	Open-top chamber	grassland	350	700	350	>200	0.693147	0.176674	0.0167411	Bacterial biomass
Hungate et al. 2000	92	37.44	-122.18	13.9379	682	0.2969	6.3	19.93	1.95	10.2205	Open-top chamber	grassland	350	700	350	>200	0.693147	0.0880093	0.0111048	Bacterial biomass
Kandeler et al. 1998	97										Growth chamber	Grassland	350	550	200	≤200	0.451985	-0.272592	0.0375582	Bacterial biomass
Kandeler et al. 1998	98										Growth chamber	Grassland	350	550	200	≤200	0.451985	-0.116903	0.0440714	Bacterial biomass
Kandeler et al. 1998	99										Growth chamber	Grassland	350	550	200	≤200	0.451985	0.789653	0.0324296	Bacterial biomass
Drigo et al.2007	112										Growth chamber	Grassland	350	700	350	>200	0.693147	-0.145856	0.00684783	Bacterial biomass
Drigo et al.2007	113										Growth chamber	Grassland	350	700	350	>200	0.693147	0.488828	0.00607955	Bacterial biomass
Drigo et al.2007	114										Growth chamber	Grassland	350	700	350	>200	0.693147	-0.194879	0.00614751	Bacterial biomass
Drigo et al.2007	115										Growth chamber	Grassland	350	700	350	>200	0.693147	0.304511	0.00675836	Bacterial biomass
Drigo et al.2007	116										Growth chamber	Grassland	350	700	350	>200	0.693147	-0.144277	0.00645035	Bacterial biomass
Drigo et al.2007	117										Growth chamber	Grassland	350	700	350	>200	0.693147	0.588601	0.00677418	Bacterial biomass
Liu et al. 2015	131	23.1794	113.353	21.4453	1691	1.3118	6.3	14.36	1.4	10.2571	Open-top chamber	Forest	410	700	290	>200	0.534923	0.0886929	0.335646	Bacterial biomass
Liu et al. 2015	132	23.1794	113.353	21.4453	1691	1.3118	6.3	14.36	1.4	10.2571	Open-top chamber	Forest	410	700	290	>200	0.534923	-0.235918	0.221084	Bacterial biomass
Ebersberger et al. 2004	138	47.55	7.56667	10.2011	805	0.8144					FACE	grassland	365	600	235	>200	0.497032	-0.155222	0.0169529	Bacterial biomass
Ebersberger et al. 2004	139	47.55	7.56667	10.2011	805	0.8144					FACE	grassland	365	600	235	>200	0.497032	-0.0217874	0.0122028	Bacterial biomass
